# Supplementary material for: Evidence That Calls-Based and Mobility Networks Are Isomorphic
Source: PLoS One. 2015 Dec 29;10(12):e0145091. doi: 10.1371/journal.pone.0145091 (PMC4695092; doi:10.1371/journal.pone.0145091)
Supplement: S3 File — The minimal dataset necessary for the replication of the main results included in the paper. The zip file contains data and code used in the experiments. A readme file provides instructions. (ZIP) [file pone.0145091.s003.zip]

Archive with 52 entries (47 files):
- README
- code_municipio
- inclusion_test/
- inclusion_test/Infomap
- inclusion_test/city_city_nedges_mobility_original
- inclusion_test/city_city_nedges_social_original
- inclusion_test/dep_mobility_original_clusters
- inclusion_test/generate_random.py
- inclusion_test/mob-random_cluster_agreement.py
- inclusion_test/run_analysis.sh
- inclusion_test/run_clusters.sh
- mobility/
- mobility/Infomap
- mobility/backbone.py
- mobility/city_city_nedges_mobility
- mobility/colombia_mobility.cys
- mobility/colombia_mobility.png
- mobility/maximum_spanning_tree.py
- mobility/net-mat_clustering_agreement.py
- mobility/orig-robust_cluster_agreement.py~
- mobility/run_analysis.sh
- mobility/run_clusters.sh
- scaling/
- scaling/Infomap
- scaling/backbone.py
- scaling/distance_msratio.py
- scaling/maximum_spanning_tree.py
- scaling/mob-socresc_clustering_agreement.py
- scaling/muni_muni_distance
- scaling/rescale_social.py
- scaling/run_analysis.sh
- scaling/run_clusters.sh
- social/
- social/Infomap
- social/backbone.py
- social/city_city_nedges_social
- social/colombia_social.cys
- social/colombia_social.png
- social/maximum_spanning_tree.py
- social/net-mat_clustering_agreement.py
- social/run_analysis.sh
- social/run_clusters.sh
- statistical_test/
- statistical_test/Infomap
- statistical_test/backbone.py
- statistical_test/city_city_nedges_mobility
- statistical_test/city_city_nedges_social
- statistical_test/maximum_spanning_tree.py
- statistical_test/multiple_test_network_generation.py
- statistical_test/orig-robust_cluster_agreement.py
- statistical_test/run_analysis.sh
- statistical_test/run_clusters.sh
