# Supplementary material for: Evidence That Calls-Based and Mobility Networks Are Isomorphic
Source: PLoS One. 2015 Dec 29;10(12):e0145091. doi: 10.1371/journal.pone.0145091 (PMC4695092; doi:10.1371/journal.pone.0145091)
Supplement: S3 File — The minimal dataset necessary for the replication of the main results included in the paper. The zip file contains data and code used in the experiments. A readme file provides instructions. (ZIP) [file pone.0145091.s003.zip › inclusion_test/city_city_nedges_mobility_original]

Src	Trg	LinkCount
M19698	M76001	101287.0
M70771	M13430	129.0
M66572	M66687	2932.0
M73671	M73268	7701.0
M41885	M41001	14514.0
M52354	M52352	15377.0
M19290	M52694	1775.0
M70508	M13654	2132.0
M63594	M76020	12846.0
M19022	M19693	1220.0
M25805	M25743	4420.0
M13430	M08001	720.0
M17541	M73347	113.0
M76126	M76890	48796.0
M25524	M25743	1108.0
M25394	M25513	589.0
M76845	M66001	25896.0
M47703	M47545	162.0
M63470	M63001	148714.0
M50001	M50568	47223.0
M25839	M25372	1718.0
M52240	M52019	1722.0
M23580	M05154	185.0
M47703	M47707	260.0
M13473	M54003	896.0
M05789	M05679	2857.0
M52405	M19450	8228.0
M76606	M76892	2231.0
M68190	M25572	1771.0
M44650	M44855	8644.0
M19845	M19698	32368.0
M05890	M05425	1046.0
M25035	M25269	9964.0
M70820	M23464	1442.0
M88001	M13001	3278.0
M15646	M15804	441.0
M15176	M25793	1379.0
M23189	M23162	1282.0
M25181	M25377	2772.0
M25426	M25436	6415.0
M25175	M25758	24556.0
M05690	M05321	1517.0
M47570	M13001	746.0
M54810	M54553	10701.0
M27001	M27361	1721.0
M05237	M05088	1554.0
M25535	M25743	722.0
M25320	M25019	19973.0
M66687	M76243	888.0
M25743	M73352	2572.0
M05361	M05887	750.0
M76497	M76400	7503.0
M19532	M76001	3424.0
M15407	M15001	5209.0
M47245	M20550	428.0
M52693	M52694	8748.0
M54660	M54001	6713.0
M63001	M63401	104048.0
M25878	M25754	738.0
M73861	M73547	2257.0
M73861	M73030	3535.0
M25899	M25175	25963.0
M99001	M99524	564.0
M85162	M50001	2652.0
M20250	M08001	4769.0
M63302	M76736	2537.0
M20550	M54498	1128.0
M05400	M05376	20260.0
M68573	M68745	44255.0
M76520	M76834	34691.0
M50606	M11001	3622.0
M15806	M15820	2882.0
M68167	M68679	6407.0
M05088	M05380	10174.0
M73547	M73030	1035.0
M19743	M19698	797.0
M20060	M47189	5945.0
M50577	M50001	1142.0
M68500	M68001	1884.0
M19845	M76001	64190.0
M25769	M25175	4912.0
M13688	M20011	7471.0
M25875	M25491	10266.0
M17867	M73443	863.0
M13244	M13248	492.0
M44001	M44090	25839.0
M05031	M05088	269.0
M44650	M44874	15116.0
M19532	M19807	2748.0
M19050	M19100	179.0
M05197	M05660	3851.0
M20550	M20710	1654.0
M05591	M05660	2687.0
M25178	M25151	17607.0
M05266	M05615	18947.0
M05697	M05148	1571.0
M76001	M19845	62251.0
M15204	M15516	561.0
M52352	M52323	21294.0
M73347	M73283	13172.0
M76497	M76823	8170.0
M76563	M76520	60829.0
M76736	M76111	2984.0
M25040	M25035	6030.0
M66440	M66170	6751.0
M73200	M73001	12695.0
M50590	M50287	738.0
M17433	M73283	8933.0
M52381	M52683	2717.0
M13894	M13001	221.0
M68324	M68773	10093.0
M52835	M52079	7136.0
M73547	M73026	21202.0
M50313	M50577	3737.0
M05854	M05686	387.0
M52001	M52240	151470.0
M18592	M18001	916.0
M05756	M05001	2229.0
M25312	M25488	1626.0
M54498	M68001	7370.0
M68001	M68547	886822.0
M19455	M76130	22406.0
M85010	M50001	1442.0
M70708	M23555	180.0
M05237	M05318	1495.0
M52227	M52317	18221.0
M66170	M66440	6811.0
M73001	M73443	10112.0
M20295	M20011	56056.0
M25758	M25126	74517.0
M68264	M68498	482.0
M47245	M13468	373.0
M73268	M73483	2872.0
M25402	M25875	2462.0
M05040	M05887	852.0
M70233	M70670	44.0
M20060	M47555	2510.0
M05895	M05154	1680.0
M19622	M19130	2050.0
M13244	M13442	973.0
M18205	M18001	780.0
M73268	M25754	2658.0
M13647	M13433	2900.0
M08832	M08573	5669.0
M41799	M41078	2655.0
M76403	M76823	8185.0
M25326	M25899	2300.0
M05079	M05690	970.0
M76823	M76622	2966.0
M15814	M15516	3170.0
M76670	M76126	11075.0
M73408	M73043	5596.0
M20787	M20175	2262.0
M23555	M23570	3788.0
M52838	M52317	5584.0
M20710	M20614	25138.0
M44874	M44378	2622.0
M76823	M76895	2514.0
M47570	M47001	11142.0
M85263	M85001	5292.0
M05579	M68081	2370.0
M52256	M19075	5913.0
M52254	M52001	260.0
M08137	M08560	2482.0
M54245	M20550	413.0
M68385	M68190	12981.0
M41770	M41551	1138.0
M15814	M15763	13969.0
M15774	M15087	447.0
M25001	M11001	1924.0
M05858	M05425	10428.0
M20750	M20013	64483.0
M68498	M68167	25111.0
M20621	M20013	5821.0
M47170	M47660	89.0
M15762	M15646	9662.0
M63272	M63130	12780.0
M25599	M25878	10783.0
M76736	M76895	31582.0
M05467	M05001	2024.0
M15442	M15507	695.0
M68861	M15686	5433.0
M15293	M68077	884.0
M52835	M52490	652.0
M20383	M13600	13434.0
M52885	M52287	4181.0
M41306	M41026	4325.0
M73675	M73616	1350.0
M25175	M25899	27911.0
M19212	M76520	3910.0
M47258	M08001	428.0
M47605	M08520	1425.0
M73319	M73770	3921.0
M15646	M15407	914.0
M25862	M11001	205.0
M13001	M20001	2002.0
M41001	M41132	94582.0
M52683	M52411	54096.0
M25815	M25754	736.0
M19821	M19142	5014.0
M15776	M15293	4476.0
M47189	M08758	7917.0
M05649	M05440	221.0
M05142	M15572	1513.0
M76233	M76126	4207.0
M47268	M47189	3171.0
M41524	M41615	11768.0
M20228	M47001	1511.0
M85440	M85162	6417.0
M05360	M05266	264156.0
M19780	M76001	7837.0
M73124	M63401	1182.0
M25718	M25658	2307.0
M47288	M08001	3470.0
M27001	M27787	824.0
M20770	M20614	69585.0
M76869	M76001	25936.0
M25473	M25269	21856.0
M13433	M13442	10204.0
M15761	M15842	1948.0
M05390	M05001	2230.0
M44420	M44874	1751.0
M18410	M18150	189.0
M63548	M63401	21573.0
M15763	M11001	1393.0
M17001	M17616	5112.0
M73585	M11001	2135.0
M50001	M11001	91430.0
M68669	M68464	622.0
M95025	M50590	310.0
M41807	M41001	885.0
M41359	M41668	30077.0
M25269	M25035	9808.0
M13894	M47058	200.0
M68679	M68167	7002.0
M19142	M19698	71204.0
M05197	M05318	946.0
M05190	M05890	6165.0
M05861	M05792	727.0
M05631	M05380	104570.0
M25805	M73449	61277.0
M70215	M70717	930.0
M52019	M52399	1793.0
M05664	M05266	623.0
M73349	M25320	13194.0
M85162	M15667	2799.0
M47570	M47745	5892.0
M23001	M05154	1180.0
M52560	M52585	4249.0
M86757	M86320	402.0
M05842	M05138	404.0
M08433	M08634	3742.0
M05040	M05001	239.0
M17001	M17174	81679.0
M20001	M20013	38265.0
M68780	M68307	1242.0
M68079	M68276	3411.0
M95025	M50450	412.0
M76001	M76318	22973.0
M47288	M47268	4814.0
M05138	M05306	4034.0
M05425	M05001	2686.0
M41885	M41797	8135.0
M08141	M08001	78.0
M54800	M54498	10854.0
M15740	M15763	2357.0
M44035	M20001	17545.0
M50006	M50001	122378.0
M52240	M52110	4085.0
M19256	M19130	26301.0
M52490	M76109	695.0
M73168	M73217	4312.0
M66001	M76020	15861.0
M52786	M52260	9950.0
M05690	M05237	1537.0
M05837	M05665	14888.0
M05197	M05266	352.0
M44279	M44035	27356.0
M18860	M18610	905.0
M19450	M52399	9801.0
M76497	M76895	3970.0
M47205	M13140	1984.0
M05212	M05318	8704.0
M05847	M05093	2390.0
M52699	M52678	25190.0
M08573	M08832	5809.0
M47798	M13657	89.0
M68264	M15087	789.0
M41016	M73483	1381.0
M73671	M41001	3233.0
M25535	M25488	1159.0
M73411	M73043	3710.0
M47058	M20250	1266.0
M25312	M25743	22566.0
M13433	M70713	1373.0
M08560	M13140	479.0
M25524	M11001	1557.0
M54001	M54673	20855.0
M76100	M76400	6386.0
M23182	M70670	6581.0
M20001	M20750	71479.0
M70670	M13001	506.0
M08849	M08078	3156.0
M70418	M70215	1530.0
M25183	M11001	14414.0
M76400	M76834	8456.0
M25095	M25019	389.0
M76001	M11001	39696.0
M20295	M20383	6836.0
M63001	M63272	31391.0
M08078	M08558	915.0
M76122	M63401	5025.0
M76845	M76020	17657.0
M76834	M66001	11316.0
M52573	M52352	20626.0
M41551	M41359	34684.0
M25899	M11001	70062.0
M05045	M05172	8435.0
M50330	M50683	3357.0
M05490	M05665	2468.0
M52786	M52240	3485.0
M44650	M44430	4739.0
M50006	M50689	4533.0
M23001	M08001	1017.0
M25843	M25899	1745.0
M86001	M86219	362.0
M73319	M73504	6433.0
M25805	M25524	3995.0
M15516	M15001	10537.0
M68081	M68092	14768.0
M68307	M68689	87371.0
M20032	M20250	4719.0
M25875	M25402	2352.0
M41872	M41016	5209.0
M41020	M41885	4664.0
M15001	M15476	19051.0
M17388	M66001	1728.0
M73055	M25320	1313.0
M76403	M76147	17196.0
M68575	M68615	1930.0
M73268	M73504	2663.0
M54405	M54673	1044.0
M05686	M05664	9150.0
M20175	M20250	733.0
M63190	M63130	31961.0
M70265	M13006	1730.0
M73449	M25001	1626.0
M19392	M19807	3922.0
M63401	M63130	6811.0
M05591	M25885	2361.0
M15367	M15001	5544.0
M85230	M85001	1176.0
M50001	M50318	10775.0
M05347	M05209	4192.0
M15690	M15763	10137.0
M44874	M44279	2197.0
M73152	M73347	10143.0
M05284	M05234	571.0
M86865	M86320	3838.0
M15646	M11001	1801.0
M13673	M08573	773.0
M68686	M68669	275.0
M08078	M08758	4986.0
M13244	M13052	532.0
M54660	M54673	1197.0
M68255	M68406	1703.0
M73268	M73168	1942.0
M47245	M20250	460.0
M52418	M52678	37345.0
M25513	M25320	340.0
M68190	M68655	1431.0
M15774	M15238	384.0
M76828	M76895	2152.0
M13188	M13430	401.0
M08558	M08758	429.0
M76036	M76520	2980.0
M25898	M25035	4676.0
M08433	M08520	1881.0
M19455	M76520	16781.0
M52207	M52001	8984.0
M15542	M15362	2081.0
M19807	M19698	1377.0
M23570	M23001	458.0
M73124	M63130	16669.0
M47707	M47703	289.0
M15176	M68001	730.0
M05837	M05172	1437.0
M66170	M76834	2304.0
M52317	M52356	9967.0
M05670	M05001	683.0
M63001	M76895	6782.0
M66088	M66594	2196.0
M68406	M11001	23870.0
M05679	M05282	20867.0
M73217	M73483	15789.0
M76520	M19001	5487.0
M23464	M23168	2526.0
M73026	M73030	1567.0
M18150	M18001	618.0
M41797	M41885	8024.0
M41551	M41298	2456.0
M20228	M20750	1177.0
M52685	M52001	238.0
M23182	M23189	957.0
M15215	M15537	1011.0
M85263	M85400	2956.0
M81220	M81001	1640.0
M08634	M08520	6925.0
M68615	M68307	72567.0
M54377	M15223	327.0
M23570	M23660	381.0
M20443	M20750	8663.0
M41306	M41349	3275.0
M25095	M25580	376.0
M19212	M19142	13629.0
M68689	M68406	16930.0
M05440	M05088	1972.0
M68276	M68547	862778.0
M76126	M76001	27056.0
M05649	M05697	302.0
M05667	M05001	1287.0
M70235	M70110	392.0
M50001	M25530	12869.0
M25307	M25815	3897.0
M25572	M25320	16246.0
M05842	M05480	185.0
M50006	M11001	9997.0
M17001	M11001	8404.0
M95001	M95025	84709.0
M15757	M15720	175.0
M05809	M05036	3942.0
M85010	M85263	399.0
M54003	M20011	67646.0
M41396	M41001	5062.0
M68147	M68432	114.0
M76275	M76563	18393.0
M25885	M25320	756.0
M68092	M68689	17093.0
M25286	M25126	1748.0
M05576	M05792	729.0
M76036	M76113	71892.0
M19075	M19392	4148.0
M44090	M44035	788.0
M15759	M11001	10052.0
M66170	M63001	9686.0
M15001	M15293	4071.0
M50313	M50318	2705.0
M25286	M25799	4917.0
M05425	M05079	888.0
M13430	M70717	1014.0
M25772	M25817	902.0
M70717	M70110	1776.0
M20238	M47660	2532.0
M05642	M05209	2036.0
M17388	M17486	4574.0
M73168	M73067	7421.0
M20178	M20228	27460.0
M86568	M52001	512.0
M44035	M44001	30148.0
M20060	M20032	2293.0
M19455	M76275	34043.0
M15522	M15673	472.0
M15236	M15842	280.0
M52506	M52001	1182.0
M52317	M52001	1989.0
M05148	M05318	2553.0
M25878	M25805	1971.0
M19256	M19807	19520.0
M23580	M23466	2347.0
M23464	M70823	1374.0
M68167	M68547	526.0
M41349	M41357	1433.0
M47053	M20238	1216.0
M50006	M50313	4285.0
M66572	M17088	478.0
M19001	M19845	4751.0
M15514	M15001	282.0
M52560	M52022	1205.0
M15476	M15646	2301.0
M86569	M86001	1352.0
M73055	M73270	1630.0
M15135	M15514	2164.0
M54398	M20614	408.0
M15572	M05142	1504.0
M76147	M76497	35721.0
M15667	M11001	230.0
M13160	M68081	3493.0
M13657	M13001	7181.0
M20550	M20787	5765.0
M73124	M76736	1345.0
M05353	M05001	411.0
M76622	M76113	2930.0
M76109	M76126	5607.0
M20517	M20614	1252.0
M15820	M15276	2713.0
M05051	M05659	1567.0
M70670	M23660	996.0
M41530	M41551	28217.0
M76122	M63302	1570.0
M05440	M05376	4393.0
M70508	M70215	1203.0
M20001	M44078	11363.0
M05129	M05088	2657.0
M73283	M73270	1732.0
M52693	M52399	1935.0
M05490	M05172	241.0
M41026	M41306	4512.0
M68655	M20011	4276.0
M41001	M41306	19953.0
M68307	M54385	21783.0
M25769	M25758	2578.0
M52233	M52418	535.0
M76845	M66170	2185.0
M50568	M25530	984.0
M19701	M19809	2114.0
M25785	M25175	9554.0
M73483	M11001	1853.0
M13647	M13052	1039.0
M41797	M41132	17666.0
M76126	M76670	11148.0
M76122	M63470	1575.0
M52352	M52573	20934.0
M68615	M13688	18238.0
M05129	M05036	12858.0
M17777	M17486	3080.0
M81794	M81300	1537.0
M17877	M66687	790.0
M05036	M05240	1659.0
M25885	M17662	589.0
M54810	M54001	9816.0
M52399	M52001	5068.0
M47001	M47053	5200.0
M25269	M25658	9819.0
M08638	M08001	15557.0
M52001	M52110	14691.0
M05282	M05861	4037.0
M54172	M54099	10079.0
M76364	M19845	14457.0
M41551	M41807	10814.0
M05679	M05467	10912.0
M52356	M52352	47341.0
M76497	M76403	11258.0
M19807	M19760	5591.0
M73352	M25307	1469.0
M25754	M25386	15004.0
M68167	M68217	806.0
M13430	M70508	445.0
M05425	M68190	2364.0
M25214	M25473	4585.0
M19397	M19392	683.0
M73678	M73854	2807.0
M76895	M76736	30834.0
M20013	M20045	11215.0
M08549	M08372	1987.0
M63190	M66001	5576.0
M25126	M25758	74672.0
M25040	M25898	22981.0
M15753	M68686	1469.0
M15804	M11001	4332.0
M05001	M05380	292320.0
M15580	M15480	5524.0
M05790	M05854	18699.0
M50577	M50590	2707.0
M68755	M68229	4544.0
M47030	M47058	882.0
M25320	M25402	2575.0
M25181	M11001	15474.0
M50577	M50325	1452.0
M47189	M20060	5265.0
M76147	M76845	6754.0
M50226	M50606	32236.0
M68689	M68745	7895.0
M08137	M08758	936.0
M13473	M20011	6977.0
M15238	M15814	2858.0
M85162	M85010	6606.0
M15176	M25899	894.0
M05615	M13001	4208.0
M05002	M05001	548.0
M15001	M11001	33148.0
M25754	M73449	8774.0
M52786	M52256	62458.0
M15001	M15759	9367.0
M66001	M76001	15731.0
M47268	M47288	4928.0
M19001	M76001	72109.0
M86568	M86001	1576.0
M17388	M05390	1085.0
M25530	M85162	1808.0
M25269	M25175	1958.0
M63401	M76736	23760.0
M23670	M23182	5141.0
M47245	M20060	485.0
M20001	M44430	10698.0
M20614	M20011	116283.0
M25372	M25322	3802.0
M20383	M20550	51360.0
M20178	M20013	1127.0
M76036	M76111	4364.0
M19256	M19548	9662.0
M08421	M08849	3218.0
M70713	M13433	1404.0
M18001	M18247	1659.0
M25793	M25486	1685.0
M15690	M15516	19930.0
M41359	M41244	2624.0
M70820	M70001	5464.0
M05861	M05129	3131.0
M13001	M47001	9728.0
M68307	M68276	774942.0
M17486	M17174	5153.0
M05197	M11001	509.0
M05234	M05480	1770.0
M85250	M85400	623.0
M50325	M50001	551.0
M41551	M41668	25005.0
M11001	M25035	24558.0
M68770	M68276	1329.0
M17777	M66001	1102.0
M47170	M47001	119.0
M27361	M27787	642.0
M99524	M50568	195.0
M47189	M20238	4565.0
M15686	M68327	21292.0
M05079	M05190	10186.0
M68250	M68324	1139.0
M23672	M70221	9031.0
M54660	M54261	1046.0
M54518	M54099	14084.0
M73270	M73055	1542.0
M52411	M52381	6505.0
M54405	M54874	24349.0
M50568	M73001	949.0
M70400	M23660	1544.0
M63111	M63401	1145.0
M15542	M15806	5368.0
M86001	M11001	384.0
M20621	M20443	14180.0
M73275	M73449	1952.0
M52560	M52001	4431.0
M41807	M41026	6169.0
M20011	M68276	3565.0
M68572	M68077	4730.0
M05240	M05036	1683.0
M05411	M05001	749.0
M73236	M73024	1207.0
M54099	M68820	1557.0
M25126	M25322	3980.0
M52287	M52356	11920.0
M68190	M11001	1823.0
M52256	M52240	1531.0
M70235	M13430	467.0
M70001	M70742	1933.0
M23300	M23162	58.0
M73408	M73547	1577.0
M41016	M11001	1237.0
M66088	M17042	13194.0
M52418	M52260	5422.0
M68770	M68320	3418.0
M63272	M66001	21452.0
M63470	M66001	4376.0
M68861	M68773	1134.0
M73001	M11001	70275.0
M17524	M66682	2561.0
M73226	M73449	616.0
M85001	M50568	3380.0
M25426	M15322	737.0
M76606	M76520	4891.0
M17777	M17653	2162.0
M15600	M15407	868.0
M20011	M68001	17455.0
M05034	M05353	414.0
M15646	M15861	955.0
M44847	M44078	727.0
M68077	M68770	2881.0
M13140	M13001	510.0
M47001	M44090	16011.0
M25815	M25599	3148.0
M25326	M25817	12654.0
M76616	M76036	13671.0
M25845	M25335	2371.0
M41013	M41797	14863.0
M11001	M25312	26405.0
M85440	M50124	1910.0
M50124	M25530	2741.0
M13001	M08078	2343.0
M52233	M19450	299.0
M73001	M63130	10686.0
M05642	M05093	1266.0
M05467	M05282	4354.0
M47189	M47570	43613.0
M15879	M15897	1462.0
M73411	M11001	2165.0
M76111	M76670	122450.0
M44650	M44078	9695.0
M25386	M25797	21100.0
M70235	M70742	1642.0
M76109	M76001	136478.0
M52585	M52356	110868.0
M05368	M05642	283.0
M05842	M05001	363.0
M52838	M52678	4489.0
M63130	M73124	16763.0
M25599	M25245	2414.0
M47707	M47545	1816.0
M08372	M13001	1078.0
M63001	M66170	10152.0
M85250	M85263	4266.0
M23670	M23417	921.0
M15861	M15764	1073.0
M15001	M25326	2299.0
M15215	M15806	1152.0
M52411	M52001	13791.0
M76403	M76497	11660.0
M66440	M17524	5211.0
M44855	M44650	8406.0
M68861	M68720	911.0
M63130	M63594	1958.0
M19397	M19532	493.0
M15001	M68077	2703.0
M68081	M68276	19274.0
M05079	M05686	1679.0
M05440	M05266	1677.0
M25286	M25754	9043.0
M25658	M25875	2047.0
M19513	M19845	4377.0
M05209	M05001	775.0
M68324	M68077	2114.0
M25580	M73443	3548.0
M19318	M76001	683.0
M66170	M76895	1359.0
M73200	M73319	888.0
M25286	M25320	1235.0
M76400	M76736	6295.0
M05145	M17013	7470.0
M19573	M76275	4396.0
M17388	M05145	1074.0
M25899	M25817	4982.0
M63130	M63272	12458.0
M70124	M70708	2024.0
M05887	M05079	881.0
M05361	M05001	401.0
M13001	M08421	5789.0
M73443	M73408	10679.0
M68229	M68276	6728.0
M25290	M25488	9476.0
M76122	M63130	1279.0
M63130	M73001	9168.0
M44279	M44650	17714.0
M50400	M50313	7034.0
M15176	M25126	900.0
M05044	M05036	818.0
M66682	M17001	8809.0
M25307	M25001	6175.0
M76377	M76892	7988.0
M25099	M25035	3565.0
M18860	M18094	2109.0
M85400	M85250	643.0
M25878	M25815	1253.0
M15759	M15362	17236.0
M54385	M68001	13529.0
M15001	M15176	2933.0
M86568	M86320	878.0
M52678	M52838	4587.0
M25736	M15001	1010.0
M68684	M68669	8395.0
M52540	M52678	4747.0
M68229	M68079	21601.0
M05642	M05792	1651.0
M13140	M47161	2044.0
M08549	M08001	2370.0
M85125	M81794	4597.0
M23090	M23001	309.0
M86885	M11001	311.0
M85162	M11001	1234.0
M25513	M25394	657.0
M47798	M47555	611.0
M68190	M05425	2281.0
M54099	M54480	1825.0
M17524	M66440	5208.0
M13673	M13222	3931.0
M05376	M05440	4391.0
M18001	M11001	2072.0
M17867	M17380	2563.0
M05190	M05579	1926.0
M41548	M41013	168.0
M54003	M54498	31429.0
M25394	M25885	409.0
M19532	M19100	19349.0
M44090	M08758	360.0
M15476	M15814	2884.0
M20295	M13688	3710.0
M20614	M54003	50714.0
M15469	M15001	6742.0
M15759	M15806	75107.0
M54377	M54001	817.0
M41006	M41530	1261.0
M23672	M23001	1035.0
M68573	M05579	3740.0
M05495	M23068	1851.0
M05686	M05237	9427.0
M15092	M15537	129.0
M66400	M66001	36050.0
M13654	M13433	520.0
M73352	M11001	6502.0
M15776	M15176	13290.0
M25438	M11001	87.0
M50001	M25178	3206.0
M50318	M50313	2456.0
M13683	M13001	26571.0
M54245	M20383	772.0
M68820	M68406	57132.0
M25799	M25126	5522.0
M63401	M63302	2741.0
M50001	M25335	21434.0
M17616	M66687	986.0
M19743	M19001	5208.0
M68895	M68051	14886.0
M47170	M47798	136.0
M73686	M73026	823.0
M50330	M50001	457.0
M23672	M13001	489.0
M54405	M54261	1730.0
M19001	M52001	8773.0
M20550	M20770	1113.0
M15001	M15690	2334.0
M44560	M44035	1030.0
M76020	M76147	13915.0
M68780	M68276	2657.0
M17662	M17433	868.0
M73352	M73268	988.0
M05660	M05318	370.0
M76113	M76670	9789.0
M25245	M25754	7648.0
M44279	M44430	5789.0
M05390	M05282	7171.0
M13188	M13468	90.0
M54245	M20011	298.0
M52001	M52788	295596.0
M23417	M70820	1445.0
M73152	M73283	6373.0
M50711	M11001	306.0
M25754	M25307	3476.0
M68079	M68051	5342.0
M25898	M25269	5078.0
M70400	M70124	893.0
M68547	M68276	851240.0
M68307	M68406	523547.0
M05306	M05001	1063.0
M70230	M70508	75.0
M54001	M11001	8754.0
M73408	M73030	13668.0
M76246	M66001	429.0
M66088	M66170	1454.0
M50400	M50683	3372.0
M52022	M52356	30774.0
M19001	M19130	117914.0
M68655	M68276	4901.0
M52885	M52354	4629.0
M20001	M44001	6894.0
M41020	M41797	10322.0
M11001	M25754	1418792.0
M52838	M52287	5536.0
M81794	M85001	1885.0
M20228	M68001	1687.0
M25758	M25175	24936.0
M73001	M25312	5106.0
M25817	M25758	38547.0
M05615	M05376	31534.0
M68773	M68572	1394.0
M68572	M15176	807.0
M25491	M11001	9867.0
M85250	M11001	351.0
M20570	M20001	39537.0
M20621	M20400	2188.0
M05088	M05308	16193.0
M66440	M66001	5999.0
M88001	M05615	2240.0
M13433	M13647	2940.0
M73347	M17433	2573.0
M68547	M68418	28886.0
M88564	M11001	143.0
M70204	M70820	980.0
M68001	M20710	26884.0
M54245	M54498	2005.0
M05250	M05154	3138.0
M15276	M15238	14744.0
M15001	M15879	6910.0
M73483	M73217	15448.0
M25488	M73352	7659.0
M76147	M76403	17111.0
M23001	M70221	2186.0
M68077	M15469	87562.0
M05756	M05400	1156.0
M68679	M68001	26466.0
M73347	M17001	10825.0
M73024	M73483	14912.0
M88001	M05001	1969.0
M52699	M52838	9980.0
M70508	M13657	689.0
M13222	M08758	427.0
M85010	M50110	518.0
M25035	M25040	5938.0
M08137	M13647	1039.0
M05150	M05890	495.0
M25772	M25758	1051.0
M15215	M15491	579.0
M17001	M63001	6333.0
M86001	M86571	423.0
M08141	M08137	89.0
M25178	M25845	154413.0
M19548	M19256	9668.0
M08421	M08078	1690.0
M47551	M08001	566.0
M25645	M25386	11089.0
M19532	M19450	3050.0
M54377	M54099	266.0
M05490	M05147	400.0
M08638	M08549	1043.0
M73275	M25488	870.0
M20400	M20001	14947.0
M05480	M05045	1243.0
M25898	M25797	793.0
M15380	M25426	20617.0
M63272	M63594	11110.0
M05361	M05686	393.0
M68209	M68679	4480.0
M85440	M50226	1330.0
M20517	M47189	964.0
M05040	M05250	2025.0
M73678	M73043	446.0
M73352	M25312	1513.0
M52418	M52786	12905.0
M25260	M25658	24048.0
M63470	M63401	19170.0
M25754	M25175	2912.0
M15293	M15407	3829.0
M17486	M17272	3502.0
M68755	M68209	61857.0
M44378	M44279	18653.0
M15763	M15238	4393.0
M54385	M68255	13802.0
M15806	M11001	2144.0
M15368	M15537	382.0
M15367	M11001	2147.0
M47170	M20060	125.0
M05579	M05088	711.0
M66001	M76147	71009.0
M41797	M41013	14634.0
M20550	M20517	10006.0
M25035	M25797	5046.0
M19110	M19845	6681.0
M44035	M44650	16455.0
M05411	M05042	5622.0
M23807	M23855	14531.0
M63111	M76122	746.0
M68755	M68276	5728.0
M15842	M15804	3089.0
M41306	M41001	18536.0
M13001	M13654	2111.0
M44090	M47189	664.0
M52215	M52585	4976.0
M13430	M13657	380.0
M13212	M70110	175.0
M68418	M68092	6926.0
M73067	M73268	551.0
M25320	M25269	8233.0
M70001	M70713	1857.0
M76869	M76248	6852.0
M47258	M08137	875.0
M19397	M19001	568.0
M50330	M50313	1032.0
M05615	M05318	45730.0
M05665	M23807	3849.0
M17777	M17388	18807.0
M20045	M20228	1654.0
M68669	M68276	3298.0
M15542	M15047	2800.0
M15600	M11001	1018.0
M25769	M25430	4481.0
M76606	M76377	5286.0
M13670	M68081	2918.0
M20787	M20383	5764.0
M85230	M50568	24702.0
M20250	M47189	2990.0
M68235	M68081	13125.0
M05266	M05088	26429.0
M25214	M25430	4068.0
M76130	M76520	112818.0
M25436	M25426	6260.0
M76895	M76863	4540.0
M25491	M25148	1530.0
M20517	M20011	10322.0
M15804	M15861	33434.0
M76520	M76670	8528.0
M05576	M05353	2156.0
M05376	M05001	16290.0
M44650	M20621	2779.0
M25286	M25269	13155.0
M05679	M05390	3583.0
M15537	M15238	1263.0
M25398	M25491	69.0
M47692	M47707	244.0
M54099	M54405	12177.0
M25372	M11001	3008.0
M20550	M20001	1154.0
M41530	M41359	2041.0
M05660	M05697	1042.0
M18001	M18094	3228.0
M25736	M25873	1521.0
M73547	M73043	2909.0
M70221	M13001	1256.0
M68147	M15753	283.0
M25793	M15176	1337.0
M23660	M23189	10573.0
M05390	M05679	3720.0
M47555	M13212	457.0
M20517	M47001	1218.0
M17272	M17777	2785.0
M41026	M41807	6419.0
M52233	M52786	1487.0
M20550	M20228	3329.0
M25658	M25269	9771.0
M25286	M25260	2404.0
M25736	M25817	1377.0
M52612	M52356	668.0
M68327	M68679	882.0
M19455	M19212	43541.0
M19142	M76364	4569.0
M76036	M76895	9669.0
M25183	M25758	1141.0
M20001	M20228	5730.0
M70110	M70717	1744.0
M15407	M15176	1096.0
M11001	M25126	145693.0
M15842	M15380	1294.0
M25875	M25019	3017.0
M05036	M05282	1710.0
M05686	M05079	1607.0
M08758	M08573	9311.0
M05154	M23001	1375.0
M73678	M73026	465.0
M52418	M52411	10554.0
M68679	M68051	11681.0
M05051	M23001	1140.0
M76248	M76890	12207.0
M81065	M54001	150.0
M25736	M25758	1480.0
M66594	M17042	3644.0
M41357	M41797	21477.0
M05690	M05079	1013.0
M25513	M25491	529.0
M13001	M70713	4386.0
M05197	M05088	687.0
M76233	M76109	105029.0
M25873	M25736	1328.0
M15673	M15753	1430.0
M44110	M44650	14072.0
M66456	M66088	9525.0
M19450	M19100	21982.0
M20175	M47245	6953.0
M68573	M68307	1419.0
M11001	M73449	54501.0
M47692	M47318	3745.0
M44090	M13001	217.0
M17614	M66594	5542.0
M70713	M13001	4344.0
M68377	M15632	371.0
M73283	M11001	970.0
M20228	M20517	10040.0
M70001	M70717	1173.0
M20787	M20228	4444.0
M68689	M68001	14657.0
M05664	M05088	4361.0
M05101	M05576	3281.0
M25430	M11001	98085.0
M15759	M15516	4506.0
M68051	M68669	6797.0
M05585	M68081	900.0
M17777	M17001	4041.0
M19142	M19212	13655.0
M20001	M20400	15898.0
M44420	M20001	8578.0
M25743	M25754	9884.0
M25126	M25769	8759.0
M05656	M05001	15301.0
M15362	M15542	2071.0
M15516	M15759	4592.0
M52320	M52838	4313.0
M47189	M08001	26691.0
M47555	M13657	908.0
M73504	M73217	5157.0
M15047	M15759	3177.0
M13433	M13001	12736.0
M17088	M17001	4139.0
M25053	M11001	3203.0
M23574	M23417	719.0
M17486	M17388	4359.0
M05321	M05690	1483.0
M15469	M68861	27183.0
M25269	M25019	10515.0
M50150	M11001	2474.0
M47605	M08758	560.0
M17662	M17380	2991.0
M76622	M76147	3079.0
M19532	M19622	13648.0
M25473	M25430	62154.0
M13810	M20383	66.0
M76250	M76834	628.0
M17001	M66001	35447.0
M05147	M05045	39423.0
M13688	M54003	7267.0
M47318	M13667	521.0
M47288	M20060	4261.0
M50313	M50287	13626.0
M13042	M20011	543.0
M85410	M85001	4705.0
M73001	M73319	10656.0
M19001	M19075	6936.0
M25580	M11001	4804.0
M18094	M18610	2133.0
M25324	M73001	47.0
M13042	M13473	276.0
M19100	M19022	11713.0
M15491	M15362	2213.0
M50245	M11001	93.0
M05664	M05237	3756.0
M08549	M08638	984.0
M08421	M13222	1132.0
M25099	M25645	4276.0
M27001	M66572	1152.0
M08137	M47161	2590.0
M25805	M25599	9370.0
M76520	M76126	6171.0
M44430	M20001	10022.0
M19142	M19573	34409.0
M76622	M76834	12988.0
M85010	M85250	345.0
M13430	M70235	477.0
M05579	M05079	680.0
M52683	M52260	5066.0
M20013	M20001	39743.0
M41357	M41001	6824.0
M73352	M73449	7498.0
M15367	M15879	5448.0
M73152	M73443	1535.0
M05649	M05001	1660.0
M52215	M52560	3095.0
M27361	M66572	680.0
M05206	M05321	918.0
M52835	M52838	1172.0
M86001	M86568	1581.0
M68720	M68385	4290.0
M25386	M25099	9329.0
M15572	M05756	4276.0
M15762	M15001	2595.0
M05440	M05212	1667.0
M19075	M19050	9827.0
M76892	M76377	8322.0
M05756	M15572	4308.0
M73268	M73678	5597.0
M08296	M08078	4512.0
M41396	M41357	1823.0
M25269	M25386	13451.0
M17013	M05001	4220.0
M54810	M54261	6998.0
M47058	M47288	775.0
M85001	M85010	53847.0
M41013	M41306	50587.0
M52694	M52001	6089.0
M05576	M05642	1097.0
M50006	M50318	28524.0
M05310	M05079	528.0
M76036	M76670	9565.0
M13670	M68655	2463.0
M13673	M08372	585.0
M76622	M66001	2549.0
M19622	M19532	13496.0
M47058	M47555	4276.0
M76001	M19573	188611.0
M19318	M76520	530.0
M13222	M13836	413.0
M68324	M15469	12256.0
M44650	M44035	16777.0
M15861	M25175	754.0
M73124	M63001	10686.0
M52540	M52256	3326.0
M68079	M68755	47196.0
M15686	M68077	3093.0
M73001	M73449	23611.0
M15362	M15491	2047.0
M76318	M76834	8354.0
M18094	M18029	2800.0
M25873	M15861	8960.0
M25815	M25386	1498.0
M52385	M52678	2294.0
M52540	M52260	4720.0
M05001	M05042	14674.0
M86885	M41551	740.0
M63594	M63272	11244.0
M47745	M47570	5859.0
M08001	M08421	6400.0
M52573	M52585	4116.0
M52260	M52418	5407.0
M05440	M05001	20670.0
M70820	M23417	1436.0
M25368	M25815	117.0
M05148	M05001	4556.0
M47545	M13468	1676.0
M76306	M76248	53648.0
M05390	M05129	2040.0
M25290	M73352	5680.0
M19142	M19845	32983.0
M25326	M25793	3684.0
M50683	M50400	3359.0
M17050	M17513	278.0
M13062	M13433	35.0
M63548	M63302	10751.0
M05697	M05652	550.0
M15218	M15753	58.0
M54498	M54003	28014.0
M63001	M76122	11101.0
M63401	M76001	2450.0
M66170	M66400	5327.0
M20621	M20750	25374.0
M73483	M73585	2403.0
M08001	M08433	35016.0
M25214	M25899	1261.0
M52022	M52352	3846.0
M73268	M73200	37847.0
M73200	M25307	18571.0
M23182	M23660	4043.0
M70508	M70717	1861.0
M76622	M76823	2940.0
M41770	M41006	4349.0
M05197	M05001	5025.0
M11001	M25214	220645.0
M23189	M23555	1510.0
M19050	M76001	264.0
M52320	M52207	15765.0
M18753	M18001	886.0
M68264	M68167	514.0
M76243	M66001	4272.0
M13433	M13836	3533.0
M76834	M76895	47374.0
M13657	M47058	738.0
M15362	M15759	16837.0
M73067	M41001	608.0
M19050	M52001	155.0
M20614	M20770	69619.0
M05284	M05306	809.0
M05887	M05154	1340.0
M76736	M63401	24482.0
M08573	M08758	9515.0
M50313	M50590	2163.0
M52540	M52240	2543.0
M19585	M41359	287.0
M05585	M25572	746.0
M25322	M25377	23220.0
M66001	M11001	19611.0
M76248	M76869	6741.0
M15879	M15514	3032.0
M86865	M86569	858.0
M73275	M11001	4043.0
M13052	M13836	22181.0
M52835	M52435	821.0
M25260	M25286	2470.0
M41298	M41306	8791.0
M13654	M47058	427.0
M70473	M70702	1644.0
M63001	M76736	25544.0
M76890	M76520	10417.0
M13657	M13052	2076.0
M05642	M05347	749.0
M44855	M44035	5066.0
M25269	M25214	2875.0
M13667	M47245	6286.0
M73124	M76001	2573.0
M23079	M23466	941.0
M15176	M25843	2373.0
M05591	M73001	464.0
M68209	M68498	2452.0
M17877	M17042	1640.0
M25286	M25769	2191.0
M15759	M15215	10008.0
M66075	M66400	363.0
M73547	M73408	1482.0
M68432	M68684	6535.0
M73483	M73236	2079.0
M05321	M05541	12011.0
M23068	M23001	308.0
M70717	M70742	1836.0
M76670	M76036	9381.0
M08560	M08520	1879.0
M17088	M66400	22180.0
M52786	M52678	5939.0
M20011	M20787	3703.0
M15572	M05591	27668.0
M25572	M15572	14668.0
M25873	M25183	24500.0
M50590	M95001	2275.0
M05138	M05842	434.0
M05240	M05761	7940.0
M13744	M68615	1363.0
M25402	M25491	9654.0
M41615	M41132	114767.0
M08606	M08001	1036.0
M25815	M73001	659.0
M15667	M85440	307.0
M66594	M17001	1534.0
M73443	M73349	8144.0
M13673	M08001	3524.0
M20032	M47245	631.0
M76248	M76126	7273.0
M15204	M15814	4884.0
M76520	M76892	123712.0
M68770	M68679	2654.0
M73001	M25320	7435.0
M25530	M50110	8041.0
M41298	M41551	2493.0
M25312	M25473	1781.0
M85162	M85410	2176.0
M73671	M73319	10083.0
M27787	M27001	829.0
M41396	M41132	633.0
M52356	M52838	6763.0
M47318	M20032	237.0
M13468	M13430	937.0
M19809	M76520	633.0
M44098	M44650	11583.0
M20400	M20045	25723.0
M17388	M05129	1289.0
M25019	M25718	10648.0
M76109	M76834	6279.0
M20310	M20011	813.0
M05154	M05250	3024.0
M18479	M18410	976.0
M25873	M15804	2096.0
M76895	M76036	9926.0
M15580	M15507	806.0
M17524	M17616	2957.0
M44001	M20001	6879.0
M11001	M76001	41367.0
M41306	M41518	6447.0
M19821	M19573	1975.0
M15632	M11001	1716.0
M68190	M68307	2818.0
M41001	M41020	18632.0
M52885	M52352	6066.0
M68406	M68615	78675.0
M19130	M19473	14812.0
M15646	M15879	425.0
M73275	M25290	415.0
M15476	M15407	668.0
M54720	M54001	3218.0
M25878	M25035	2245.0
M25815	M25307	4019.0
M68861	M11001	1342.0
M68689	M68081	82905.0
M23660	M23670	1363.0
M13688	M68001	1674.0
M13647	M13873	1103.0
M25769	M25513	4309.0
M52256	M19450	3587.0
M20045	M20621	2437.0
M68679	M68229	94561.0
M19130	M19807	7160.0
M76100	M76895	25472.0
M68092	M68895	34125.0
M41306	M41357	2868.0
M25040	M11001	6589.0
M44420	M44855	6645.0
M76147	M76895	10115.0
M08137	M08638	540.0
M44279	M44078	59594.0
M68547	M68051	31405.0
M05318	M05360	2158.0
M68092	M68655	11874.0
M13873	M13683	2446.0
M13006	M13549	266.0
M52001	M52256	7267.0
M95025	M11001	446.0
M15761	M15236	8157.0
M63001	M63130	391096.0
M15380	M11001	3231.0
M05154	M23068	897.0
M41885	M41020	4809.0
M15757	M15537	231.0
M52835	M76520	1656.0
M25095	M25269	138.0
M19807	M19392	4028.0
M25430	M25769	4651.0
M50124	M50573	17019.0
M76890	M76869	19973.0
M73200	M25488	2059.0
M76109	M76606	10807.0
M73449	M11001	49125.0
M13440	M47318	154.0
M76147	M66170	9188.0
M44650	M44001	3525.0
M76001	M76233	137132.0
M25524	M25053	2216.0
M81001	M81065	83700.0
M76834	M76890	10800.0
M05368	M05792	1129.0
M05887	M05361	736.0
M47058	M47030	926.0
M76520	M76890	10368.0
M76111	M76306	9630.0
M66594	M66001	1810.0
M63594	M63470	18232.0
M25645	M25797	9958.0
M05034	M05809	279.0
M05789	M17013	11728.0
M76147	M17088	5843.0
M47161	M08560	395.0
M73268	M73449	6562.0
M63272	M76147	8111.0
M41078	M41016	4377.0
M25843	M11001	10707.0
M73873	M73449	453.0
M13001	M13657	6683.0
M17486	M17614	1871.0
M41244	M41807	8563.0
M25845	M25841	5330.0
M15469	M15686	4112.0
M18410	M18247	395.0
M41378	M41001	516.0
M19075	M19001	7137.0
M27810	M27787	1036.0
M15215	M15759	9770.0
M20238	M47030	14296.0
M54385	M68307	21597.0
M23001	M23660	3923.0
M41306	M41020	2458.0
M05670	M05190	2067.0
M17616	M66001	940.0
M17088	M17174	5446.0
M41001	M41396	5231.0
M25875	M25148	1283.0
M13654	M13244	6894.0
M15322	M15236	566.0
M17877	M66170	924.0
M68745	M68190	4446.0
M11001	M25322	28725.0
M05631	M05129	9877.0
M05690	M05425	954.0
M68689	M68276	4548.0
M52022	M52224	4564.0
M44847	M47001	838.0
M25335	M25151	5208.0
M73585	M73001	8506.0
M73483	M41001	6070.0
M68190	M68081	8238.0
M25769	M25899	6826.0
M50287	M50689	1550.0
M05237	M05308	936.0
M86320	M86757	432.0
M05761	M05306	1971.0
M76834	M76109	7162.0
M50568	M50226	1335.0
M70429	M13006	1209.0
M17433	M17001	1245.0
M76834	M76318	8534.0
M73043	M73686	16299.0
M25524	M25805	4021.0
M25214	M25269	2615.0
M73217	M73168	4281.0
M81794	M11001	1129.0
M15753	M15087	671.0
M41016	M41078	4424.0
M63548	M76122	8234.0
M13600	M20011	1257.0
M15293	M15001	3820.0
M25279	M25181	8697.0
M44001	M44847	7548.0
M68895	M68307	4834.0
M05576	M05809	1115.0
M23001	M23182	1074.0
M05642	M05282	1653.0
M23555	M05001	798.0
M76041	M17088	1585.0
M15806	M15047	1845.0
M52838	M52435	6122.0
M15407	M11001	7789.0
M08436	M08137	109.0
M05240	M05001	4127.0
M52678	M52001	10387.0
M19050	M19001	1194.0
M54518	M54001	16064.0
M25658	M11001	23433.0
M68377	M15507	1892.0
M54099	M54874	2459.0
M15690	M15238	4795.0
M05030	M05001	940.0
M25793	M25326	3809.0
M05756	M05197	952.0
M17777	M66594	3648.0
M25743	M25740	1433.0
M70708	M70400	295.0
M13001	M76520	2883.0
M73349	M73283	1363.0
M41013	M41001	4689.0
M44847	M44035	5387.0
M66170	M17524	4547.0
M73449	M25754	9698.0
M66088	M17616	12092.0
M20250	M20001	19769.0
M05847	M05347	389.0
M85440	M50001	3204.0
M68745	M68079	6682.0
M73217	M73001	4147.0
M50001	M25594	8569.0
M05093	M05209	5125.0
M20011	M20710	74444.0
M05642	M05809	1984.0
M19760	M19622	2396.0
M50313	M11001	3620.0
M68217	M68498	3241.0
M86568	M41551	415.0
M17042	M17616	2446.0
M13647	M08137	999.0
M41001	M41872	6754.0
M23466	M23079	957.0
M05854	M05001	710.0
M20787	M20517	23264.0
M05250	M05040	2135.0
M50573	M50568	47923.0
M05001	M05266	783915.0
M20400	M20750	2827.0
M73504	M73585	9238.0
M25594	M25335	8167.0
M05854	M05038	379.0
M52490	M52250	504.0
M68229	M68755	5321.0
M25658	M25769	14734.0
M76109	M76890	2819.0
M73443	M17001	2143.0
M18001	M18860	1117.0
M44430	M44378	28138.0
M63470	M76147	26052.0
M68770	M15469	3317.0
M25286	M25214	32069.0
M15455	M15514	16559.0
M20045	M20178	1432.0
M25214	M25175	30166.0
M13657	M70508	715.0
M76306	M76001	14198.0
M19698	M19573	24480.0
M73124	M63272	1648.0
M52693	M52001	1600.0
M44874	M44420	1834.0
M17616	M17001	5109.0
M20250	M20045	15977.0
M13001	M70001	2197.0
M15798	M15236	1380.0
M17662	M17867	3194.0
M13442	M13001	5776.0
M20178	M20060	3697.0
M52835	M52001	11198.0
M25322	M25326	10873.0
M68377	M15176	730.0
M25875	M25658	2138.0
M15814	M15476	2903.0
M63690	M63130	5674.0
M73001	M41001	14408.0
M52001	M52352	6828.0
M70110	M13430	3336.0
M73408	M25580	5776.0
M73443	M73001	9532.0
M73270	M25320	1198.0
M66682	M66170	129575.0
M73854	M73624	348.0
M19622	M19807	17329.0
M70235	M70702	189.0
M81065	M68001	203.0
M52585	M52352	29219.0
M85263	M85430	1050.0
M05579	M05190	2145.0
M41001	M41298	7021.0
M52356	M52215	15678.0
M18610	M18001	1297.0
M44847	M44001	7428.0
M25524	M25290	2381.0
M20710	M68001	24496.0
M25245	M25099	3399.0
M05034	M05001	1120.0
M68167	M68001	1577.0
M76890	M76248	12011.0
M13001	M47189	2358.0
M47570	M08001	12236.0
M25805	M25053	13855.0
M68324	M68572	2083.0
M25781	M25317	3591.0
M19455	M76001	29854.0
M85010	M15001	336.0
M25658	M25430	10745.0
M50711	M50689	196.0
M52323	M52352	21388.0
M85250	M85125	4626.0
M52233	M52256	880.0
M63470	M63130	8849.0
M25797	M25099	6836.0
M73411	M73686	4121.0
M76318	M76248	41473.0
M15514	M15897	1037.0
M05282	M05390	7106.0
M76606	M76233	19131.0
M68684	M68001	2119.0
M25260	M11001	17813.0
M05308	M05088	16248.0
M05895	M05040	4649.0
M70713	M13442	6677.0
M76892	M76248	13878.0
M76834	M76126	9136.0
M15632	M15469	14641.0
M73030	M25580	7020.0
M25317	M11001	4616.0
M76111	M76834	101226.0
M68051	M68418	69549.0
M47551	M47605	1152.0
M68780	M68547	644.0
M47170	M20001	127.0
M25175	M25785	9990.0
M05306	M05284	799.0
M05038	M05001	1735.0
M19001	M19392	12501.0
M15673	M15522	421.0
M86749	M86001	358.0
M25793	M25175	2480.0
M05690	M05001	1053.0
M25885	M25148	2378.0
M76622	M76100	28127.0
M73678	M73449	770.0
M68162	M54518	309.0
M41357	M41306	2716.0
M15001	M15804	7413.0
M47245	M20011	962.0
M66572	M66456	1390.0
M41001	M41801	4675.0
M44078	M20001	12222.0
M05347	M05044	2447.0
M81736	M81300	5907.0
M85010	M11001	1809.0
M19392	M52001	4549.0
M05306	M05042	6168.0
M05467	M05376	1213.0
M76400	M76497	7659.0
M76895	M76100	26080.0
M25260	M25430	14567.0
M20011	M68081	3907.0
M15632	M68773	5765.0
M41244	M41359	2498.0
M25151	M25279	1863.0
M08001	M08832	12168.0
M68092	M68406	24217.0
M15507	M15681	9715.0
M50251	M50313	5344.0
M05034	M05129	307.0
M73678	M41001	400.0
M05615	M05088	5916.0
M52560	M52215	3081.0
M05790	M05887	2232.0
M68229	M68307	2154.0
M50680	M50689	4066.0
M19698	M19001	34454.0
M05792	M05576	757.0
M76100	M76736	11389.0
M19743	M19548	3734.0
M68686	M68682	718.0
M52694	M52786	6881.0
M54001	M54099	13014.0
M17616	M17042	2424.0
M18753	M41001	445.0
M17013	M05129	2653.0
M76306	M76520	23632.0
M50680	M50325	1688.0
M19418	M76109	1240.0
M25290	M73001	4901.0
M17272	M17486	3593.0
M52215	M52573	13763.0
M05809	M05093	1355.0
M50590	M50001	1026.0
M73504	M11001	1324.0
M15293	M68770	524.0
M19760	M19807	5520.0
M52405	M52786	2213.0
M41807	M41298	593.0
M25817	M11001	29680.0
M76403	M76895	16383.0
M73408	M73861	11659.0
M05854	M23350	255.0
M05380	M05360	209691.0
M15087	M15276	1046.0
M15276	M15087	1105.0
M85010	M50568	796.0
M44874	M44650	15112.0
M15476	M11001	1036.0
M20045	M20250	15611.0
M17088	M17616	2324.0
M08001	M11001	11156.0
M76147	M76622	3110.0
M15759	M15542	2899.0
M41378	M41396	7308.0
M05615	M05266	18642.0
M25805	M25754	3667.0
M73483	M73319	1523.0
M20178	M20517	2541.0
M41016	M41872	5124.0
M68573	M68689	1577.0
M54261	M54001	43007.0
M13657	M13836	1221.0
M17433	M73443	3703.0
M73001	M73547	35212.0
M68418	M68276	37219.0
M25535	M25290	6730.0
M54001	M68001	11354.0
M15879	M15764	2379.0
M25793	M25772	2172.0
M19532	M19001	12778.0
M15442	M15681	415.0
M19585	M41668	221.0
M99524	M85230	149.0
M68081	M15572	3112.0
M05234	M05284	591.0
M25599	M25815	3298.0
M08372	M08549	2049.0
M88001	M76001	3747.0
M25290	M25754	17060.0
M73408	M73026	3653.0
M25797	M11001	7263.0
M05679	M17013	8689.0
M25001	M73449	1590.0
M68855	M68079	6936.0
M76828	M76100	4173.0
M25754	M25312	17516.0
M05440	M05321	1515.0
M66456	M66001	1296.0
M18860	M18479	1010.0
M15507	M68377	1896.0
M54099	M68276	1486.0
M44001	M44078	7462.0
M23001	M23672	965.0
M54673	M54261	6783.0
M27006	M05837	271.0
M68079	M68209	9803.0
M25491	M25875	10300.0
M05318	M05697	3618.0
M19622	M76001	2812.0
M76890	M76306	4322.0
M52418	M52001	3689.0
M05197	M05756	842.0
M17088	M17877	8586.0
M20517	M20710	1586.0
M05308	M05212	67345.0
M76100	M76622	27496.0
M70771	M70678	120.0
M85001	M50001	3981.0
M76892	M76869	27245.0
M20621	M20045	2454.0
M15740	M15879	2594.0
M41872	M73671	409.0
M15087	M15753	400.0
M47541	M13140	153.0
M08573	M13673	738.0
M19693	M19100	6775.0
M73148	M73449	23007.0
M15759	M85010	3325.0
M05490	M05051	628.0
M11001	M25845	45256.0
M66088	M17088	4594.0
M08573	M08078	863.0
M19809	M76001	1390.0
M05101	M05809	806.0
M50568	M50006	2246.0
M15469	M15176	1803.0
M05240	M05347	1836.0
M23079	M23001	752.0
M19760	M19256	5724.0
M19100	M52405	6331.0
M50124	M85440	1833.0
M54874	M54405	25853.0
M68255	M54385	13754.0
M76497	M76622	1174.0
M70221	M70820	38839.0
M15236	M15690	528.0
M15759	M15238	36225.0
M25488	M11001	10850.0
M25488	M73449	217427.0
M15223	M81736	16326.0
M20550	M20011	19519.0
M20517	M20060	2102.0
M23068	M23466	306.0
M44855	M20621	5771.0
M41001	M41799	25804.0
M73067	M73001	2216.0
M08849	M08549	1069.0
M05154	M05495	9833.0
M13430	M13244	661.0
M76606	M76318	4170.0
M68464	M68679	9625.0
M54099	M54001	14049.0
M05368	M05129	449.0
M17653	M17777	2068.0
M15001	M15516	11798.0
M41349	M41132	5789.0
M19001	M19807	61535.0
M25745	M25843	1268.0
M05585	M11001	450.0
M15362	M15238	1022.0
M20400	M20013	6337.0
M68689	M68575	6676.0
M50006	M50150	57046.0
M47660	M20238	2568.0
M25530	M85440	4699.0
M44420	M20443	1885.0
M17877	M66001	5630.0
M25899	M25126	168885.0
M73319	M73585	16318.0
M63470	M63272	14901.0
M08558	M08001	1748.0
M73675	M73168	6903.0
M47001	M20238	3560.0
M50330	M50400	1178.0
M66001	M17088	23404.0
M50318	M50689	3812.0
M05591	M05697	657.0
M05576	M05034	4942.0
M25513	M25899	1864.0
M15646	M15176	613.0
M47053	M47980	2364.0
M05030	M05129	2188.0
M70820	M13001	2190.0
M25769	M25126	8751.0
M68377	M11001	287.0
M17873	M17001	215788.0
M13244	M13657	3622.0
M76520	M19698	6864.0
M41026	M41006	2147.0
M19513	M19455	11201.0
M73001	M73030	4899.0
M15380	M15842	1382.0
M05649	M05088	279.0
M05107	M05686	1464.0
M50325	M50689	2070.0
M19780	M19845	2633.0
M25148	M25394	2375.0
M13654	M47555	665.0
M23466	M05154	3131.0
M15740	M15690	2259.0
M68655	M68689	61474.0
M52240	M52694	3597.0
M05042	M05088	949.0
M20001	M20621	106866.0
M50124	M50110	1842.0
M19142	M19110	13805.0
M63130	M76736	3327.0
M25898	M25099	941.0
M70204	M70508	1398.0
M25099	M25286	2006.0
M54261	M54003	2634.0
M73026	M73861	5164.0
M19300	M76520	2698.0
M76520	M76606	4812.0
M18410	M18592	222.0
M86569	M52001	309.0
M17433	M73349	673.0
M25899	M25769	6918.0
M73585	M73217	7913.0
M41244	M41026	6032.0
M86001	M52001	1461.0
M25312	M25307	1357.0
M08001	M08634	7014.0
M17486	M66170	676.0
M68264	M15238	512.0
M19473	M19698	23832.0
M68745	M68755	77581.0
M47053	M08001	1277.0
M05237	M05664	3735.0
M68500	M68209	39000.0
M05576	M05282	1400.0
M70001	M23182	4136.0
M13673	M08758	533.0
M19075	M19622	3050.0
M05001	M05607	22290.0
M13140	M08560	561.0
M41801	M41524	1402.0
M23555	M05887	521.0
M13838	M13001	27830.0
M25797	M25645	10043.0
M73861	M73408	12336.0
M73686	M73411	4082.0
M20383	M20770	1941.0
M20517	M20383	5913.0
M13001	M05615	4202.0
M52694	M52019	19273.0
M20060	M20228	3599.0
M86573	M86568	399.0
M52786	M19450	4574.0
M68720	M68573	386.0
M25035	M25805	5231.0
M25326	M25183	2602.0
M25320	M73001	7212.0
M13657	M47555	983.0
M68190	M05579	41971.0
M76520	M76109	6971.0
M52001	M86749	11096.0
M25053	M25488	2343.0
M20517	M20400	1089.0
M17013	M17653	1676.0
M15681	M68377	541.0
M54518	M54172	1466.0
M76736	M76834	28213.0
M15879	M15001	6918.0
M70001	M23001	3534.0
M05591	M17380	1647.0
M25430	M25269	35625.0
M15861	M25873	9098.0
M13001	M13222	11449.0
M20001	M44098	5076.0
M27050	M27810	741.0
M52240	M52256	1205.0
M76828	M76670	17646.0
M13670	M54003	2473.0
M47170	M47058	482.0
M44650	M44098	10940.0
M63130	M11001	3799.0
M08078	M08296	4548.0
M15804	M25873	2068.0
M47189	M11001	2243.0
M76001	M76126	26205.0
M05308	M05266	2470.0
M13647	M08001	670.0
M41001	M41551	6730.0
M52560	M52352	8120.0
M17877	M17001	703.0
M52678	M52786	6041.0
M68572	M15632	1361.0
M25151	M25178	18849.0
M05664	M05001	5657.0
M68079	M68229	21459.0
M23189	M70124	297.0
M66440	M17088	4431.0
M25324	M73200	37.0
M05237	M05190	2300.0
M23500	M23417	1655.0
M41872	M73483	4653.0
M17001	M17088	4311.0
M25279	M11001	2856.0
M73443	M73152	1581.0
M73217	M73319	2148.0
M76890	M76834	11541.0
M05656	M05042	3645.0
M70823	M70221	1315.0
M05093	M05240	3654.0
M05376	M05607	11267.0
M15001	M25175	2286.0
M76834	M76036	126874.0
M66170	M17873	1306.0
M73449	M41001	3214.0
M76400	M76863	6346.0
M08372	M08573	1052.0
M23001	M70820	1168.0
M76736	M63130	3660.0
M68655	M68092	11203.0
M52224	M52022	4559.0
M23678	M23189	371.0
M25183	M15861	2336.0
M05318	M05212	8723.0
M27160	M27810	619.0
M17653	M17001	1548.0
M25658	M25402	14896.0
M68001	M68255	34451.0
M19532	M19392	35866.0
M44001	M44560	21713.0
M05310	M05690	598.0
M85010	M50226	424.0
M25885	M05591	2347.0
M23466	M05001	485.0
M23168	M23464	2526.0
M68229	M68464	5378.0
M18410	M18094	200.0
M08849	M08001	2669.0
M15248	M68684	260.0
M15632	M68324	6328.0
M13160	M13670	12295.0
M15879	M15740	2545.0
M11001	M41001	39004.0
M70001	M70820	5620.0
M76834	M76520	36907.0
M73168	M73504	4713.0
M15001	M15740	2218.0
M25754	M25286	9860.0
M76869	M76111	13844.0
M23555	M05120	559.0
M52720	M52838	90081.0
M25001	M25599	458.0
M73024	M41001	2497.0
M15531	M15681	1095.0
[truncated: 4,615 more rows]
