# Supplementary material for: Evidence That Calls-Based and Mobility Networks Are Isomorphic
Source: PLoS One. 2015 Dec 29;10(12):e0145091. doi: 10.1371/journal.pone.0145091 (PMC4695092; doi:10.1371/journal.pone.0145091)
Supplement: S3 File — The minimal dataset necessary for the replication of the main results included in the paper. The zip file contains data and code used in the experiments. A readme file provides instructions. (ZIP) [file pone.0145091.s003.zip › inclusion_test/city_city_nedges_social_original]

Src	Trg	LinkCount
M52317	M52001	6367.0
M73352	M25175	474.0
M13042	M20001	70.0
M23350	M23555	297.0
M50689	M50573	1106.0
M15047	M68001	368.0
M54003	M20517	2486.0
M76001	M76616	22788.0
M15542	M25175	26.0
M86568	M76892	139.0
M47551	M20750	54.0
M66440	M17873	91.0
M20750	M20250	1954.0
M76497	M76869	627.0
M70708	M13836	85.0
M52207	M52356	1628.0
M68276	M68001	347858.0
M05790	M05001	221.0
M23675	M05001	98.0
M47001	M20060	3336.0
M86569	M73001	211.0
M47030	M47001	3744.0
M25736	M76001	304.0
M50711	M50568	99.0
M13433	M68276	360.0
M19532	M52001	8752.0
M68755	M68500	3225.0
M18247	M18592	52.0
M15238	M15806	632.0
M25019	M68406	261.0
M52520	M76233	605.0
M66400	M76001	1728.0
M25317	M68209	263.0
M76845	M76109	475.0
M25151	M25175	251.0
M41359	M41807	233.0
M05790	M08758	77.0
M70771	M13001	20.0
M47318	M08001	82.0
M08558	M47001	59.0
M47707	M68001	72.0
M68276	M68406	126631.0
M05837	M13001	146.0
M19622	M52287	1634.0
M76736	M73001	3015.0
M05425	M15572	255.0
M68498	M68406	1180.0
M52720	M52317	2854.0
M25580	M25290	107.0
M17777	M05001	335.0
M70508	M13244	750.0
M05756	M05088	156.0
M76736	M76400	3124.0
M05895	M05360	71.0
M05368	M76248	166.0
M13549	M13430	109.0
M15162	M15806	79.0
M05212	M05042	438.0
M50683	M25754	46.0
M41885	M41357	334.0
M25322	M25430	136.0
M15753	M68686	63.0
M47189	M08758	9962.0
M70215	M13001	1181.0
M15814	M68418	376.0
M20517	M68276	3776.0
M17777	M76130	168.0
M68092	M68679	4316.0
M25307	M25126	522.0
M20550	M68081	2415.0
M41396	M41615	1846.0
M52720	M52835	4531.0
M25899	M88001	412.0
M27001	M05266	142.0
M15407	M73001	325.0
M76823	M76736	340.0
M73678	M73168	975.0
M23678	M23162	54.0
M52585	M76001	2792.0
M73678	M73200	961.0
M23168	M88001	66.0
M25899	M68276	619.0
M20517	M20621	459.0
M23068	M05120	99.0
M52385	M52683	89.0
M05789	M76111	57.0
M17380	M68092	894.0
M05576	M11001	27.0
M18753	M76109	54.0
M70713	M13001	3808.0
M44560	M44650	1032.0
M41244	M41615	275.0
M41013	M76001	470.0
M15531	M15176	21.0
M50590	M50006	344.0
M15776	M73001	130.0
M05642	M05809	65.0
M25875	M25430	215.0
M68689	M54003	10615.0
M70717	M13052	71.0
M52540	M19001	627.0
M68385	M15572	166.0
M13873	M13683	396.0
M52227	M52356	7618.0
M52612	M19622	528.0
M05148	M88001	52.0
M73319	M25290	1937.0
M25335	M41001	219.0
M05425	M68307	1507.0
M18150	M52835	30.0
M85010	M76001	226.0
M47058	M20001	2510.0
M52320	M52683	1824.0
M19845	M19513	2797.0
M05120	M23466	128.0
M25718	M54003	771.0
M99001	M76520	80.0
M73168	M73504	418.0
M05756	M05615	172.0
M44279	M44110	2107.0
M15367	M15001	137.0
M25785	M25126	396.0
M15572	M68276	3923.0
M15580	M73001	24.0
M19392	M19573	716.0
M85263	M68406	61.0
M25594	M68307	456.0
M19142	M76890	1339.0
M25843	M25290	308.0
M23672	M68001	117.0
M25488	M25377	478.0
M13688	M68655	1693.0
M23168	M70820	48.0
M25175	M68276	2234.0
M15469	M76001	725.0
M15514	M13744	24.0
M08832	M08372	192.0
M50150	M25151	485.0
M05390	M76036	278.0
M50573	M50318	1111.0
M20550	M47001	2789.0
M52786	M76520	2601.0
M05591	M25885	203.0
M08372	M47570	197.0
M76400	M17001	1252.0
M47692	M08758	34.0
M20045	M20178	738.0
M68855	M11001	1628.0
M19513	M52001	792.0
M17088	M76130	737.0
M68081	M68655	11070.0
M15176	M25290	306.0
M70820	M23464	228.0
M25488	M63001	426.0
M18029	M76001	47.0
M19212	M19698	1325.0
M25740	M73268	258.0
M52036	M52788	1089.0
M13001	M88564	2540.0
M25718	M73001	982.0
M70820	M13001	2002.0
M19450	M76520	1212.0
M27810	M76109	390.0
M05045	M68001	58.0
M15276	M15087	120.0
M05541	M11001	752.0
M66170	M63690	1387.0
M50001	M50313	3009.0
M25797	M25377	124.0
M13838	M13001	7392.0
M19698	M76318	2166.0
M05411	M05360	74.0
M17541	M17873	26.0
M44098	M44090	1314.0
M52224	M52356	5943.0
M05318	M05088	1149.0
M85410	M25530	114.0
M70702	M76001	38.0
M47703	M47189	34.0
M20383	M20310	998.0
M41357	M76001	311.0
M50318	M25290	379.0
M86757	M52001	430.0
M73854	M73319	292.0
M73030	M76001	129.0
M23678	M23466	59.0
M19532	M76233	830.0
M25175	M13001	1665.0
M73283	M73678	180.0
M52490	M76130	579.0
M05364	M05034	51.0
M27001	M76001	1175.0
M88001	M08758	26145.0
M05360	M88001	2437.0
M73443	M17001	407.0
M63272	M63690	969.0
M76622	M76100	3384.0
M19809	M76520	7575.0
M25438	M50226	16.0
M52260	M52540	1287.0
M52354	M52786	1053.0
M76400	M66170	1509.0
M05001	M68276	4721.0
M23350	M08001	100.0
M54398	M68001	1578.0
M70001	M88001	675.0
M54480	M54099	467.0
M68573	M68418	290.0
M13052	M13683	1492.0
M47551	M20001	243.0
M70708	M23001	96.0
M66682	M17174	1271.0
M05154	M05895	543.0
M27361	M05001	97.0
M47570	M47030	882.0
M05656	M05240	422.0
M15776	M68276	437.0
M66001	M76895	5117.0
M52260	M52381	1455.0
M50606	M50573	2363.0
M52506	M76001	1033.0
M15761	M15798	73.0
M15276	M15162	89.0
M52560	M52240	4534.0
M25743	M73319	478.0
M44650	M44110	4431.0
M25312	M25473	836.0
M05790	M68001	166.0
M86568	M11001	374.0
M50590	M50150	354.0
M73200	M73275	477.0
M76122	M63401	717.0
M44874	M08758	1185.0
M81300	M68615	145.0
M25430	M25286	2086.0
M08573	M44001	636.0
M15293	M68079	1533.0
M73283	M66001	200.0
M17001	M76001	24149.0
M25898	M25473	104.0
M99524	M81001	186.0
M20045	M44650	691.0
M41359	M41530	361.0
M15814	M68276	2779.0
M47555	M20570	790.0
M25386	M25245	797.0
M99524	M50313	69.0
M17050	M17524	38.0
M70221	M73001	125.0
M54480	M68679	336.0
M52233	M76001	595.0
M63130	M63272	2348.0
M15047	M68655	75.0
M47288	M20570	968.0
M41020	M41518	563.0
M25491	M25718	621.0
M50006	M73001	506.0
M52678	M52207	1225.0
M76670	M76890	29736.0
M76126	M76111	56326.0
M13670	M13744	2128.0
M63130	M17001	2238.0
M18256	M76520	84.0
M05697	M11001	1005.0
M05660	M05212	45.0
M76890	M76147	4160.0
M73555	M41016	326.0
M05190	M05579	353.0
M68079	M68209	4654.0
M20550	M08001	1653.0
M73483	M25290	441.0
M25430	M68001	477.0
M41013	M41551	441.0
M23182	M68547	199.0
M13433	M13657	257.0
M54099	M54261	735.0
M05284	M52835	26.0
M47745	M08573	634.0
M54720	M20383	165.0
M41668	M41551	1256.0
M41132	M41013	765.0
M68190	M68861	1089.0
M08372	M68001	972.0
M05150	M05266	28.0
M41006	M41026	161.0
M68770	M68679	1155.0
M76616	M76233	2341.0
M76036	M76606	2316.0
M19532	M76520	3959.0
M54261	M54172	978.0
M25001	M41001	55.0
M70742	M13001	174.0
M54660	M68307	534.0
M25740	M25473	1071.0
M05585	M68190	492.0
M73504	M73678	370.0
M68573	M68307	2821.0
M20770	M68001	7387.0
M25873	M25758	99.0
M41078	M25290	175.0
M20228	M20250	554.0
M68051	M68255	2572.0
M18001	M18029	201.0
M25394	M25148	167.0
M05789	M76248	53.0
M44650	M20750	5026.0
M68669	M68615	1597.0
M52352	M52435	1673.0
M52693	M76130	185.0
M23675	M70820	81.0
M05045	M76520	68.0
M11001	M76001	89247.0
M70823	M23417	128.0
M17662	M76520	120.0
M73585	M76001	272.0
M85410	M50226	65.0
M05631	M05088	1640.0
M08433	M76520	230.0
M05051	M68276	63.0
M05837	M05051	73.0
M70429	M05495	51.0
M68307	M20011	27377.0
M68229	M68820	972.0
M17486	M76113	142.0
M76670	M76001	59334.0
M08549	M08758	679.0
M73408	M25290	841.0
M25530	M50568	5793.0
M19300	M19142	1680.0
M85001	M85010	944.0
M41524	M41349	2773.0
M19455	M19698	1284.0
M47570	M11001	2242.0
M52612	M52240	454.0
M25473	M68001	738.0
M17380	M20011	1268.0
M05440	M76520	249.0
M13688	M68615	3528.0
M47161	M47001	327.0
M17873	M66682	567.0
M20383	M68081	1637.0
M15476	M15806	66.0
M05197	M68001	48.0
M08638	M13836	593.0
M44078	M44420	683.0
M52001	M19532	15314.0
M19212	M76126	507.0
M73675	M76001	66.0
M23660	M70001	133.0
M68250	M68861	86.0
M15763	M76520	48.0
M08758	M20001	13892.0
M68572	M68406	106.0
M76318	M76111	46115.0
M15804	M50001	217.0
M52788	M52885	5258.0
M52520	M52001	4335.0
M20770	M20295	1482.0
M68679	M68755	7769.0
M73349	M25320	380.0
M15632	M25843	132.0
M05001	M76130	4109.0
M52110	M52694	745.0
M15861	M15001	374.0
M41357	M41797	1665.0
M50590	M50680	130.0
M50150	M50226	776.0
M70235	M13836	33.0
M76497	M76400	1984.0
M25817	M25290	348.0
M05631	M17001	327.0
M17174	M05001	791.0
M25175	M68547	1943.0
M41668	M41530	310.0
M41770	M52001	144.0
M41799	M11001	1367.0
M44279	M44035	6749.0
M50590	M11001	490.0
M52694	M19622	698.0
M17272	M17614	497.0
M25099	M68307	620.0
M54498	M68406	2236.0
M52233	M52418	183.0
M73671	M73067	379.0
M86569	M86573	161.0
M19130	M19780	809.0
M76845	M76130	201.0
M76845	M76520	622.0
M44430	M20750	2689.0
M17777	M17088	418.0
M41206	M11001	76.0
M68820	M68001	24620.0
M73678	M11001	10639.0
M86749	M52110	245.0
M25815	M25099	218.0
M73547	M73411	874.0
M73616	M73319	256.0
M15087	M54001	95.0
M25328	M73001	50.0
M41770	M41026	242.0
M20045	M47189	816.0
M63470	M63272	1210.0
M25430	M25769	346.0
M05670	M05690	32.0
M17001	M68276	2293.0
M05664	M76001	69.0
M68895	M68689	2756.0
M54099	M68051	1123.0
M68190	M68081	3382.0
M52019	M52838	540.0
M68276	M68418	29705.0
M08433	M08520	206.0
M19075	M52001	4237.0
M23660	M23189	123.0
M25175	M25214	2563.0
M47318	M68081	103.0
M17444	M73283	31.0
M05284	M11001	41.0
M76318	M76147	3112.0
M13052	M11001	2234.0
M13810	M68307	27.0
M52678	M52560	1544.0
M76403	M66170	461.0
M73030	M73547	357.0
M76895	M76001	35318.0
M13657	M88001	143.0
M47205	M11001	18.0
M15293	M68689	1275.0
M19256	M11001	801.0
M05664	M05761	64.0
M08573	M68001	1204.0
M23417	M23001	1097.0
M15223	M68307	690.0
M54398	M54498	12957.0
M25736	M68406	284.0
M50683	M50150	101.0
M20614	M20770	11292.0
M25035	M25214	571.0
M68167	M68092	555.0
M20310	M20614	8582.0
M47001	M76520	4960.0
M52786	M52418	1030.0
M52786	M52573	1179.0
M19585	M76364	241.0
M73270	M73268	209.0
M05467	M76109	56.0
M17388	M76895	242.0
M20295	M13473	1101.0
M05154	M05790	259.0
M20228	M68001	3299.0
M19130	M76892	3185.0
M50680	M50006	1936.0
M99001	M52835	84.0
M70001	M70820	842.0
M52835	M25754	6241.0
M13683	M47001	306.0
M25845	M25290	1813.0
M05809	M05088	137.0
M85162	M25530	241.0
M05756	M05591	203.0
M76113	M63001	2140.0
M19392	M52838	980.0
M20228	M20383	1303.0
M52720	M52560	3570.0
M19809	M76248	1024.0
M05686	M05154	194.0
M25718	M68276	870.0
M76041	M76403	414.0
M54099	M68679	632.0
M05854	M76892	75.0
M25126	M08758	521.0
M25758	M25307	362.0
M13688	M20228	480.0
M76823	M76130	298.0
M25181	M76520	267.0
M17174	M76248	1323.0
M76670	M76111	63732.0
M05284	M05306	22.0
M19622	M19130	2183.0
M68684	M68051	834.0
M23500	M13836	47.0
M05308	M11001	319.0
M15814	M68079	401.0
M73030	M11001	670.0
M05480	M05837	80.0
M47570	M68547	2190.0
M76122	M76001	4142.0
M25286	M73001	2674.0
M15218	M68307	60.0
M76001	M76563	33309.0
M17001	M05266	1779.0
M08137	M13836	67.0
M25839	M25299	49.0
M13657	M13001	2821.0
M20710	M54498	8567.0
M19110	M76126	679.0
M68385	M68615	158.0
M05686	M05318	97.0
M76895	M76364	2304.0
M50318	M50313	1695.0
M73024	M25754	121.0
M68235	M11001	221.0
M19392	M19622	2465.0
M52317	M52352	1209.0
M68418	M54385	2098.0
M13430	M08573	154.0
M41378	M11001	122.0
M76497	M76126	1659.0
M05154	M05088	216.0
M52256	M52540	531.0
M25053	M25488	346.0
M05607	M88001	772.0
M44378	M44001	6356.0
M20238	M08758	1090.0
M23350	M05001	230.0
M76126	M76001	109334.0
M05440	M05376	135.0
M47660	M20621	123.0
M50590	M50577	432.0
M25875	M25320	483.0
M85430	M85230	62.0
M27787	M27001	191.0
M76869	M76834	9224.0
M25817	M25214	256.0
M19701	M76520	512.0
M52788	M19392	4127.0
M05686	M05615	81.0
M95001	M25286	313.0
M73349	M76001	357.0
M68573	M68689	963.0
M19760	M19001	1339.0
M19573	M19513	8201.0
M05400	M05088	92.0
M05660	M68001	44.0
M68575	M13160	1694.0
M05490	M05172	56.0
M25326	M25758	313.0
M50226	M76001	646.0
M76563	M19212	1063.0
M15238	M15814	589.0
M68745	M15293	1046.0
M15087	M15814	116.0
M63111	M63470	139.0
M47058	M44650	309.0
M20443	M44001	1132.0
M19100	M11001	382.0
M25799	M73001	172.0
M52233	M76520	254.0
M23182	M08758	376.0
M17524	M76736	361.0
M86571	M52788	36.0
M50606	M50313	689.0
M73449	M68307	1179.0
M41797	M41518	891.0
M15806	M15491	411.0
M05686	M05266	327.0
M70820	M70204	676.0
M05086	M05237	45.0
M05045	M05172	232.0
M13468	M20001	138.0
M15491	M15516	179.0
M54518	M68406	7131.0
M54673	M54099	720.0
M44001	M20443	1113.0
M25754	M68307	1967.0
M20295	M54498	3109.0
M54099	M68092	890.0
M05138	M11001	63.0
M54518	M68001	17519.0
M41530	M19001	78.0
M18756	M18205	28.0
M25430	M25658	291.0
M52699	M52788	2501.0
M70742	M70717	66.0
M18001	M41524	412.0
M05306	M76001	30.0
M68720	M68615	73.0
M25645	M73449	188.0
M50450	M50568	138.0
M70713	M13433	265.0
M52022	M52323	882.0
M19532	M76834	1426.0
M05266	M76834	3025.0
M20295	M68081	617.0
M47570	M44430	1156.0
M19450	M19075	1609.0
M20178	M20621	817.0
M44874	M44001	2360.0
M70110	M08001	90.0
M05656	M05306	120.0
M68051	M54385	3632.0
M86749	M19622	234.0
M13688	M13473	1506.0
M41206	M41078	359.0
M25594	M68001	360.0
M17616	M66170	223.0
M94001	M76001	129.0
M08001	M44430	3359.0
M44279	M44090	1800.0
M15176	M73001	372.0
M50150	M68307	336.0
M52354	M52320	1768.0
M76364	M76670	2635.0
M08758	M47001	15477.0
M54480	M54518	1317.0
M54377	M11001	153.0
M15047	M68092	88.0
M63548	M76670	382.0
M44378	M44110	1017.0
M41378	M41396	326.0
M23855	M05172	69.0
M05051	M05659	109.0
M76892	M19573	16170.0
M05360	M05266	7047.0
M73585	M73217	510.0
M19548	M76364	3239.0
M52540	M76001	3058.0
M86320	M52356	107.0
M20750	M47570	1328.0
M19698	M76233	7022.0
M25183	M25758	252.0
M20710	M68307	26948.0
M20060	M54498	580.0
M20001	M54385	2764.0
M73873	M73001	78.0
M44847	M68307	354.0
M41357	M41013	370.0
M41551	M41020	884.0
M41359	M41349	221.0
M05038	M76109	353.0
M76041	M76318	382.0
M25260	M25126	660.0
M68077	M54385	238.0
M41349	M41016	1560.0
M05264	M05237	52.0
M20228	M20550	1558.0
M25473	M68276	692.0
M05190	M05212	319.0
M41396	M19001	221.0
M50606	M68001	416.0
M73585	M73449	370.0
M66170	M76892	3225.0
M52585	M52838	2316.0
M68081	M20550	2304.0
M23417	M11001	658.0
M05002	M05360	35.0
M76100	M76113	4753.0
M05266	M52001	1585.0
M15442	M11001	140.0
M41349	M41306	2586.0
M05310	M05079	117.0
M47570	M68615	854.0
M05679	M66001	382.0
M25491	M25126	399.0
M52036	M52678	581.0
M19698	M76130	14596.0
M05667	M05360	37.0
M76109	M25290	7523.0
M54520	M68307	1764.0
M41359	M41001	779.0
M52378	M52788	828.0
M54001	M20001	2285.0
M66400	M63001	377.0
M25377	M41001	542.0
M44874	M44035	1741.0
M17614	M66594	454.0
M20060	M68406	1051.0
M17524	M66682	693.0
M73152	M17174	79.0
M05240	M05411	141.0
M15001	M68276	3420.0
M76250	M76130	204.0
M05240	M05044	136.0
M76616	M76147	2724.0
M68615	M20011	16781.0
M76036	M76895	5903.0
M50287	M50006	255.0
M15476	M15001	257.0
M25805	M73268	528.0
M86001	M11001	228.0
M13430	M20011	154.0
M25322	M25769	158.0
M50318	M50689	1506.0
M15362	M15820	68.0
M05858	M05266	76.0
M20383	M20770	2640.0
M52694	M52835	511.0
M05541	M05266	541.0
M23068	M23555	65.0
M81300	M54385	81.0
M73411	M73443	1795.0
M85162	M81001	208.0
M50450	M50313	887.0
M20295	M54385	1756.0
M41807	M41349	569.0
M18001	M41020	305.0
M19142	M19212	1582.0
M86219	M86749	175.0
M17444	M25320	44.0
M05790	M76001	272.0
M25019	M20001	186.0
M25572	M47001	315.0
M68051	M11001	6395.0
M47053	M20710	373.0
M68820	M68689	4197.0
M05858	M05890	152.0
M70823	M13001	1365.0
M41801	M41357	266.0
M66001	M76001	44990.0
M15514	M15367	23.0
M13667	M47245	63.0
M25290	M25312	2867.0
M17272	M76248	104.0
M27006	M76109	65.0
M25326	M25126	522.0
M05887	M05425	92.0
M25126	M25769	792.0
M08573	M13052	743.0
M05282	M05088	189.0
M52573	M76001	4032.0
M19743	M76248	508.0
M15759	M50001	185.0
M52490	M76233	1821.0
M25099	M25290	1090.0
M15804	M68547	410.0
M19256	M19548	3751.0
M25743	M76109	1292.0
M70742	M13430	53.0
M18592	M41001	139.0
M25019	M68001	515.0
M47545	M54003	44.0
M50006	M50568	3508.0
M15293	M68307	9903.0
M85139	M25530	121.0
M25754	M76109	6408.0
M52207	M52320	2477.0
M20250	M47030	432.0
M50318	M50150	2667.0
M41306	M41797	2118.0
M41615	M25290	3573.0
M44078	M44855	2385.0
M68720	M68092	86.0
M25040	M11001	2547.0
M76306	M76890	9970.0
M05664	M05308	66.0
M47053	M20060	589.0
M52354	M52435	1678.0
M76041	M76606	399.0
M50400	M50568	76.0
M25718	M68689	441.0
M41801	M41885	133.0
M15491	M15759	425.0
M76122	M66001	854.0
M54720	M54874	281.0
M23189	M23417	104.0
M73217	M41615	1205.0
M52540	M76520	1090.0
M63001	M76890	3185.0
M13673	M13001	3756.0
M15764	M68615	201.0
M76400	M66001	3882.0
M52256	M52788	1644.0
M50001	M41001	1318.0
M76126	M76520	56076.0
M76863	M76147	571.0
M76863	M76400	668.0
M20383	M68092	1302.0
M76147	M76520	17834.0
M88001	M47001	2496.0
M05306	M05656	110.0
M68077	M54001	313.0
M85263	M85225	58.0
M20787	M68276	1085.0
M25286	M25491	845.0
M47030	M20550	796.0
M41797	M41524	1304.0
M86568	M86573	429.0
M95015	M95025	3049.0
M68001	M68615	91978.0
M68276	M68081	28044.0
M25885	M68276	75.0
M05887	M88001	151.0
M76020	M76497	267.0
M18753	M41615	129.0
M47258	M11001	70.0
M73067	M73671	383.0
M05321	M73001	472.0
M05120	M05887	363.0
M44855	M44430	3077.0
M85010	M15759	142.0
M52001	M19001	23673.0
M52694	M52110	933.0
M50568	M25845	4077.0
M50683	M50318	108.0
M47161	M68547	63.0
M73678	M63001	1334.0
M27810	M88001	62.0
M20570	M20228	728.0
M05353	M05266	134.0
M17777	M66594	409.0
M23672	M70823	82.0
M05212	M05308	654.0
M05615	M76130	1301.0
M05790	M05495	81.0
M73408	M73270	411.0
M17001	M76109	4398.0
M20443	M11001	1277.0
M52385	M52835	75.0
M13140	M68001	166.0
M20550	M68406	5452.0
M25290	M73449	4298.0
M50577	M11001	310.0
M63548	M17001	610.0
M18610	M41001	39.0
M76520	M76130	165192.0
M05042	M13001	140.0
M86320	M76520	125.0
M47030	M47288	1047.0
M52694	M52378	605.0
M08832	M20001	353.0
M76248	M19001	6915.0
M76041	M76892	1009.0
M41799	M76001	321.0
M05893	M68276	2659.0
M76318	M76670	17358.0
M05120	M23807	102.0
M68190	M05585	503.0
M19397	M19392	54.0
M52260	M52356	3182.0
M25718	M20001	969.0
M25322	M50001	215.0
M08078	M08421	304.0
M85440	M85162	119.0
M13222	M13836	897.0
M70702	M20011	38.0
M15646	M76520	72.0
M47058	M20011	331.0
M66456	M76834	338.0
M47570	M47745	810.0
M68689	M54385	8285.0
M15763	M25754	70.0
M73873	M25290	23.0
M52612	M52354	550.0
M68162	M68092	151.0
M25426	M15761	77.0
M25260	M68001	371.0
M25035	M41001	260.0
M50001	M50226	4347.0
M76306	M66001	1605.0
M63401	M76834	2803.0
M63130	M66001	5787.0
M52835	M19130	3901.0
M05364	M05615	40.0
M20710	M20550	5685.0
M76109	M19845	8042.0
M70717	M13244	110.0
M25317	M68679	354.0
M17444	M76109	50.0
M19548	M19256	4083.0
M25286	M68001	1475.0
M73411	M76520	317.0
M08549	M88001	770.0
M52678	M52240	2133.0
M05368	M05380	156.0
M73124	M41001	427.0
M76306	M76834	7779.0
M54518	M81001	1349.0
M50150	M50450	289.0
M15690	M76001	88.0
M54810	M54498	368.0
M15522	M76520	32.0
M23079	M76520	35.0
M41013	M41615	1634.0
M05001	M76111	2100.0
M47245	M68406	366.0
M19256	M52356	699.0
M05034	M05631	52.0
M52256	M52786	1010.0
M63130	M76892	3143.0
M23570	M23189	44.0
M05040	M05038	75.0
M73349	M68307	194.0
M76122	M76113	564.0
M73217	M73483	478.0
M68167	M68079	1062.0
M63272	M17174	342.0
M17380	M05001	922.0
M15322	M25473	96.0
M76020	M17174	236.0
M52720	M52001	16796.0
M50590	M50450	454.0
M47189	M47053	3198.0
M76622	M76318	778.0
M50689	M25845	936.0
M52788	M52560	16102.0
M50226	M50568	2927.0
M19392	M76233	1022.0
M20770	M68406	2624.0
M41359	M41306	194.0
M76670	M76318	18134.0
M13647	M13052	619.0
M76520	M76306	39042.0
M76126	M76364	6739.0
M63470	M76890	877.0
M05697	M68307	494.0
M25053	M73001	1224.0
M20032	M47001	326.0
M20787	M68081	384.0
M05318	M05380	743.0
M76041	M73001	340.0
M15861	M68276	598.0
M13468	M13001	230.0
M68655	M54385	15950.0
M15879	M15514	48.0
M76606	M76306	2673.0
M25386	M25754	2802.0
M05001	M05088	8295.0
M68217	M68307	97.0
M73352	M25307	580.0
M85162	M95001	123.0
M05088	M05129	660.0
M17873	M76834	319.0
M63001	M76834	9679.0
M85125	M81794	369.0
M05129	M66170	276.0
M25805	M76109	371.0
M19075	M11001	656.0
M23675	M23672	115.0
M20750	M44001	2174.0
M27050	M27810	49.0
M19256	M76248	935.0
M13160	M68689	1915.0
M25524	M11001	1053.0
M50330	M50001	121.0
M68377	M25754	55.0
M05306	M76520	53.0
M25599	M25245	365.0
M15442	M50001	58.0
M17486	M76520	562.0
M15407	M47001	174.0
M05266	M17001	1891.0
M13430	M68307	253.0
M05264	M05079	41.0
M19392	M19075	1184.0
M76243	M17001	180.0
M20400	M20011	2281.0
M05321	M68547	859.0
M20310	M20550	1282.0
M73024	M41132	224.0
M76100	M11001	976.0
M25645	M25599	116.0
M15455	M25175	46.0
M25019	M25473	237.0
M17524	M76109	899.0
M23162	M08001	93.0
M19300	M76233	488.0
M47288	M44001	473.0
M66594	M17777	236.0
M15522	M68001	85.0
M18205	M76001	33.0
M25815	M25307	337.0
M25279	M52835	76.0
M05079	M68307	1079.0
M66318	M76890	254.0
M17042	M76248	99.0
M76111	M17001	6520.0
M73349	M76520	145.0
M15204	M15293	132.0
M05147	M11001	90.0
M05237	M05631	87.0
M13140	M13001	922.0
M25175	M25758	1896.0
M18001	M68307	305.0
M73443	M25320	604.0
M17088	M76126	622.0
M68276	M68615	66696.0
M20295	M20550	2218.0
M05197	M76001	116.0
M47707	M68307	86.0
M05154	M05360	202.0
M05038	M73001	123.0
M47001	M13001	8275.0
M17877	M17088	310.0
M17653	M17001	186.0
M76895	M73001	2155.0
M85430	M85010	28.0
M25491	M25269	475.0
M66001	M76890	4061.0
M76892	M76111	36809.0
M05142	M11001	103.0
M23001	M23350	325.0
M20383	M54001	1764.0
M25473	M25126	868.0
M15362	M15293	68.0
M15861	M68001	605.0
M25845	M50226	1543.0
M20060	M20750	2813.0
M15293	M54001	1244.0
M85250	M68276	50.0
M20013	M20011	2454.0
M05847	M05380	78.0
M15686	M68855	363.0
M68780	M68307	5594.0
M25175	M76109	1243.0
M50110	M85440	73.0
M85400	M85263	52.0
M41668	M52001	139.0
M68572	M68276	277.0
M41016	M73001	1922.0
M52260	M52418	1223.0
M52405	M76130	528.0
M19532	M76248	1159.0
M15572	M76520	1334.0
M18150	M41551	28.0
M05237	M05154	85.0
M05368	M76109	83.0
M63690	M76111	1133.0
M52693	M52110	196.0
M05088	M05212	2610.0
M25875	M25290	343.0
M17388	M17777	673.0
M73347	M11001	330.0
M76111	M76606	23876.0
M52405	M76892	512.0
M25758	M25430	345.0
M25126	M68547	1426.0
M41530	M11001	210.0
M13838	M13683	430.0
M18001	M68547	212.0
M25535	M25178	120.0
M15238	M68307	924.0
M05237	M11001	228.0
M05576	M05034	38.0
M17380	M17001	972.0
M68464	M68229	1006.0
M70001	M70670	314.0
M25279	M25754	225.0
M76364	M76869	2474.0
M23079	M76001	66.0
M52001	M19573	5391.0
M68770	M20011	391.0
M20621	M44430	2201.0
M19137	M76520	1596.0
M25181	M25151	384.0
M23586	M08758	46.0
M73001	M76736	3342.0
M17272	M17486	110.0
M25845	M50606	1776.0
M05129	M66001	448.0
M63548	M63130	3529.0
M05079	M05631	291.0
M15690	M15516	125.0
M17013	M76520	3768.0
M50251	M50689	136.0
M47745	M68001	1570.0
M25322	M68001	152.0
M41668	M76001	1049.0
M73001	M25320	7107.0
M20295	M54001	662.0
M63302	M63190	317.0
M68855	M54003	857.0
M18753	M41799	62.0
M68572	M68051	93.0
M70400	M23182	30.0
M13433	M13836	2768.0
M25488	M73678	1112.0
M20400	M20383	835.0
M05579	M11001	395.0
M18410	M52001	52.0
M15806	M68615	526.0
M70215	M23001	205.0
M25817	M25377	239.0
M73055	M73001	2672.0
M08433	M68276	203.0
M68209	M68895	1253.0
M68669	M68547	7116.0
M25572	M68547	664.0
M25181	M68307	185.0
M41396	M73319	187.0
M50325	M50680	246.0
M68682	M68679	273.0
M17088	M17174	710.0
M25754	M25377	3042.0
M73861	M25290	497.0
M73408	M41001	630.0
M66400	M76670	242.0
M25040	M73001	143.0
M86568	M73001	180.0
M20400	M44855	842.0
M05107	M76001	29.0
M05858	M05579	95.0
M47258	M08001	136.0
M85125	M50001	119.0
M19418	M76001	2018.0
M50006	M50606	1711.0
M66682	M17088	757.0
M76147	M76890	4042.0
M15572	M68190	1182.0
M15776	M25286	182.0
M27050	M76520	48.0
M76275	M19212	1563.0
M68498	M68276	3191.0
M20550	M20001	7261.0
M25594	M25151	1075.0
M44078	M08758	1723.0
M47268	M47053	740.0
M17388	M76736	260.0
M05172	M05480	99.0
M52885	M52352	1485.0
M20570	M20750	10405.0
M13654	M68547	187.0
M52573	M52356	27523.0
M05282	M05679	150.0
M70702	M70215	88.0
M13244	M11001	387.0
M13140	M68276	154.0
M05212	M68307	884.0
M41298	M41807	257.0
M76622	M76113	1723.0
M52260	M52207	1313.0
M25491	M05001	199.0
M66594	M17388	172.0
M17088	M63272	384.0
M20400	M20001	8911.0
M76147	M63130	1974.0
M44098	M20621	1628.0
M47245	M11001	433.0
M47245	M54498	274.0
M19392	M52354	662.0
M70670	M13052	189.0
M25815	M25286	290.0
M76126	M76147	4440.0
M95001	M50573	2148.0
M86865	M52356	309.0
M54405	M54385	1243.0
M73055	M25290	224.0
M66682	M66001	5147.0
M41378	M41615	173.0
M20178	M20045	716.0
M25580	M25175	83.0
M68500	M15293	883.0
M41551	M76001	4297.0
M15753	M76520	72.0
M50606	M50680	622.0
M85263	M50573	204.0
M68575	M68307	8365.0
M25426	M25736	104.0
M05021	M05001	77.0
M85263	M54001	60.0
M66088	M17174	215.0
M05690	M76001	42.0
M76895	M76892	10710.0
M76845	M66682	287.0
M85225	M85001	403.0
M52079	M19622	524.0
M25845	M25335	1148.0
M15686	M68689	346.0
M81300	M68689	121.0
M20175	M44855	140.0
M25473	M25307	630.0
M15293	M54003	1077.0
M20228	M20710	1440.0
M05038	M05250	133.0
M50313	M50568	1408.0
M05607	M68276	111.0
M17050	M76520	31.0
M68079	M68500	1936.0
M70215	M47189	284.0
M05887	M05040	453.0
M25745	M68001	390.0
M86568	M76834	189.0
M44420	M08001	380.0
M15764	M25183	171.0
M25797	M25599	157.0
M73217	M73319	895.0
M05154	M05266	393.0
M47288	M20621	618.0
M47980	M47570	308.0
M25326	M25183	252.0
M50711	M50689	41.0
M86749	M52788	1813.0
M27205	M27810	52.0
M25126	M25214	1278.0
M17013	M76126	942.0
M86885	M52356	220.0
M52693	M52399	270.0
M76606	M76130	7980.0
M68615	M68276	74490.0
M08758	M76001	7738.0
M05172	M76001	163.0
M05664	M88001	62.0
M52317	M52354	1402.0
M68855	M54385	772.0
M05002	M17013	46.0
M19300	M19513	1100.0
M05045	M76109	116.0
M73200	M25754	629.0
M19807	M19824	789.0
M25736	M15814	279.0
M76823	M76001	1838.0
M25743	M76001	2088.0
M44430	M44035	8197.0
M25580	M25286	131.0
M54405	M68547	9583.0
M05380	M88001	1018.0
M08634	M20001	168.0
M76616	M76036	9452.0
M41378	M76001	224.0
M25769	M25473	380.0
M66001	M52001	3249.0
M25151	M50001	1837.0
M76497	M76895	1904.0
M85230	M25530	546.0
M52399	M76130	551.0
M73624	M73678	1341.0
M50606	M50006	1628.0
M54001	M54385	2581.0
M19821	M19142	862.0
M73148	M68001	157.0
M76243	M76147	753.0
M66594	M17272	123.0
M76869	M76109	5243.0
M18592	M52001	32.0
M05895	M05088	94.0
M52233	M52001	2945.0
M68081	M68679	3041.0
M81001	M15223	1781.0
M20787	M20750	474.0
M41801	M41551	173.0
M23182	M08001	349.0
M19743	M76001	5009.0
M68720	M15572	66.0
M20383	M20011	16841.0
M15407	M41001	117.0
M81794	M81065	2039.0
M13222	M88001	1003.0
M25307	M25743	773.0
M54172	M20011	530.0
M41615	M41357	2190.0
M25386	M25845	383.0
M54385	M68575	2206.0
M76890	M76834	33562.0
M05607	M68307	114.0
M25394	M25572	117.0
M25845	M50680	745.0
M19698	M76520	24804.0
M20710	M54385	21711.0
M15362	M15814	249.0
M76845	M63594	383.0
M41797	M41801	319.0
M52693	M11001	154.0
M52678	M76520	948.0
M70110	M88001	169.0
M76306	M76563	1888.0
M85410	M73001	70.0
M73678	M63130	1000.0
M66682	M76364	611.0
M25817	M25183	201.0
M44001	M44110	1388.0
M44430	M44090	2784.0
M54377	M54405	292.0
M23162	M05001	77.0
M54498	M68255	2689.0
M68276	M68895	16154.0
M76126	M76890	36696.0
M19532	M52788	2207.0
M52573	M52435	1299.0
M52678	M52573	913.0
M68229	M68276	13417.0
M13670	M68575	1577.0
M25843	M68679	328.0
M54405	M68092	1903.0
M63190	M76122	536.0
M20570	M20383	572.0
M41396	M41357	745.0
M44090	M68547	870.0
M68895	M68655	1084.0
M73624	M76001	241.0
M25488	M25099	487.0
M17524	M76248	937.0
M76563	M19455	1268.0
M76823	M76497	663.0
M05887	M05038	448.0
M20310	M68276	1331.0
M47268	M68001	116.0
M13836	M13683	5123.0
M05579	M68655	220.0
M25572	M68655	304.0
M05690	M05858	52.0
M52699	M52411	1266.0
M05541	M05321	202.0
M68081	M54385	5407.0
M05147	M76001	72.0
M25473	M25845	838.0
M20614	M54800	2094.0
M05679	M52788	269.0
M66001	M76130	7570.0
M13212	M08758	56.0
M85263	M85125	63.0
M19780	M11001	461.0
M15632	M25754	262.0
M05036	M05282	67.0
M63401	M76111	1319.0
M76863	M63001	339.0
M25019	M25286	460.0
M41357	M41349	1067.0
M15367	M25175	93.0
M05264	M11001	31.0
M27361	M66001	119.0
M76109	M76736	13963.0
M15861	M15764	162.0
M13244	M13052	530.0
M68872	M68307	5994.0
M15362	M88001	70.0
M05282	M66001	172.0
M13600	M68001	696.0
M20011	M68547	14302.0
M52678	M52683	1451.0
M25269	M25377	666.0
M15322	M68001	159.0
M41298	M41013	866.0
M17433	M73283	152.0
M70670	M08758	272.0
M20001	M08758	16045.0
M52585	M52240	1897.0
M20443	M20011	1279.0
M08758	M68547	6469.0
M23855	M05120	72.0
M05318	M13001	569.0
M76036	M76130	3603.0
M05107	M76109	20.0
M81794	M11001	1052.0
M73547	M73861	674.0
M20310	M20228	547.0
M50124	M50006	990.0
M76606	M76616	2397.0
M20787	M68615	720.0
M05607	M08001	100.0
M63548	M63470	2073.0
M52585	M52323	4473.0
M13473	M54003	1490.0
M19075	M76001	5927.0
M15690	M15491	65.0
M41306	M41026	519.0
M25099	M25473	1225.0
M44090	M68001	1155.0
M25214	M25758	707.0
M19807	M76001	11701.0
M76111	M11001	11623.0
M68682	M68307	804.0
M15380	M25286	102.0
M27160	M76130	39.0
M05854	M05154	168.0
M73148	M25758	158.0
M68167	M68001	3437.0
M52835	M76109	18811.0
M52699	M52720	1951.0
M17442	M76520	33.0
M20517	M68547	2928.0
M15162	M68276	74.0
M76041	M76001	3601.0
M41206	M41524	93.0
M25279	M76001	84.0
M50313	M25335	345.0
M05044	M05266	43.0
M73055	M73030	151.0
M73055	M76520	157.0
M68255	M54001	1761.0
M76054	M76520	71.0
M54480	M54172	287.0
M54405	M68418	1286.0
M05145	M76520	40.0
M50223	M95001	42.0
M68147	M68547	64.0
M25430	M25491	329.0
M73443	M73861	400.0
M85001	M81001	1506.0
M05652	M76001	45.0
M47745	M20001	1767.0
M41524	M41357	785.0
M08296	M08421	171.0
M50573	M50001	11426.0
M68418	M68092	5625.0
M88001	M47189	2121.0
M25322	M25175	831.0
M52612	M52520	536.0
M76823	M76233	191.0
M19050	M52001	173.0
M19693	M19622	48.0
M81220	M68307	73.0
M25740	M25312	493.0
M15798	M25183	58.0
M25394	M25718	82.0
M44650	M20060	1225.0
M17614	M76520	540.0
M76845	M66170	1080.0
M70418	M13052	55.0
M41885	M25290	176.0
M05490	M11001	111.0
M63272	M63470	1325.0
M15476	M25126	53.0
M17486	M17001	1217.0
M41799	M73024	848.0
M44078	M44279	6726.0
M52378	M52560	245.0
M25797	M76001	181.0
M47258	M13001	72.0
M15204	M68406	215.0
M05266	M73001	2039.0
M68327	M68051	668.0
M25178	M95001	528.0
M76863	M76233	386.0
M73504	M41001	251.0
M68077	M68081	333.0
M05376	M05212	349.0
M47030	M44650	1004.0
M08549	M13052	233.0
M76736	M76126	5687.0
M50318	M25178	434.0
M25001	M76001	64.0
M05789	M76364	35.0
M63001	M76318	2209.0
M86757	M86569	64.0
M73168	M73671	369.0
M54520	M68051	298.0
M73200	M73449	593.0
M50689	M25754	307.0
M05893	M54385	513.0
M08372	M13001	2064.0
M76275	M76111	1499.0
M23464	M70823	195.0
M76890	M76670	26998.0
M63690	M73001	1568.0
M05591	M25320	239.0
M47268	M68307	111.0
M76248	M66001	9336.0
M25328	M25286	66.0
M41518	M41357	909.0
M05190	M05858	166.0
M25488	M25754	2739.0
M73148	M05001	166.0
M05585	M68745	200.0
M73408	M76520	474.0
M63548	M63690	972.0
M63470	M63548	1552.0
M47318	M20710	105.0
M08078	M88001	1550.0
M08758	M68001	8717.0
M76736	M76100	3919.0
M05893	M68547	1903.0
M85001	M50001	957.0
M68418	M68081	2812.0
M76863	M76130	578.0
M95025	M25845	365.0
M20250	M20383	315.0
M25426	M25126	102.0
M41020	M41676	570.0
M25793	M68276	1238.0
M47980	M47189	1091.0
M73055	M68001	523.0
M54874	M68307	4529.0
M25491	M25402	244.0
M05197	M15572	41.0
M66440	M66001	460.0
M05604	M05212	68.0
M76520	M76109	95772.0
M66170	M73001	2060.0
M68327	M15293	237.0
M25183	M25175	651.0
M25658	M25035	160.0
M20517	M68081	686.0
M50313	M50590	843.0
M47551	M47288	153.0
M15537	M15806	29.0
M05425	M68051	211.0
M52694	M52001	10186.0
M73563	M25312	173.0
M44378	M44874	1253.0
M17088	M76233	799.0
M25815	M25377	165.0
M76403	M76109	1604.0
M23570	M13001	82.0
M13244	M13433	257.0
M68264	M15238	54.0
M73001	M25290	16411.0
M23162	M23675	43.0
M47707	M44001	44.0
M54553	M54518	874.0
M08573	M47001	3012.0
M44110	M44090	421.0
M25099	M41001	352.0
M76670	M63001	4037.0
M94001	M99001	108.0
M20570	M44874	487.0
M15001	M25175	630.0
M20517	M20295	515.0
M23686	M08001	36.0
M25841	M25279	486.0
M25845	M41615	910.0
M68500	M54385	517.0
M68861	M68051	919.0
M13442	M13433	333.0
M68500	M54003	707.0
M68001	M68081	35320.0
M54498	M08001	1916.0
M05847	M76001	84.0
M15380	M25436	234.0
M63690	M76890	876.0
M76377	M19573	1761.0
M27006	M05266	30.0
M05861	M76001	24.0
M73411	M25019	331.0
M25845	M50006	2151.0
M52320	M52381	1120.0
M15407	M76001	499.0
M20045	M68547	440.0
M19050	M19807	173.0
M63690	M17001	1290.0
M20032	M11001	175.0
M08573	M08296	611.0
M52506	M52720	1161.0
M20614	M20228	2232.0
M17524	M63001	715.0
M25754	M25488	2879.0
M76736	M76895	7454.0
M85430	M50573	61.0
M73001	M41615	4853.0
M25436	M25326	49.0
M20710	M68615	17915.0
M13433	M08758	717.0
M44847	M11001	539.0
M68755	M68872	1877.0
M68755	M68229	3274.0
M52540	M52240	1650.0
M73124	M73268	701.0
M20383	M20228	1473.0
M23417	M70713	143.0
M15804	M25736	193.0
M41306	M41799	464.0
M19845	M11001	1781.0
M54720	M20011	668.0
M52506	M52240	743.0
M68418	M68679	4831.0
M15720	M25178	15.0
M05002	M05615	48.0
M17272	M05266	85.0
M19318	M76834	404.0
M17388	M76111	434.0
M73001	M25488	6172.0
M76233	M76890	11255.0
M25260	M25286	1536.0
M73408	M25754	807.0
M70742	M70001	134.0
M41020	M41132	4152.0
M05212	M76109	411.0
M76834	M76520	84501.0
M73349	M73678	227.0
M76248	M76306	21117.0
M05667	M05212	35.0
M15001	M15516	410.0
M66088	M76001	2040.0
M13894	M20001	82.0
M50689	M50450	381.0
M52352	M52227	2166.0
M25377	M25126	1371.0
M05150	M05190	23.0
M25473	M68307	808.0
M52835	M19845	5515.0
M76403	M76364	447.0
M17877	M66088	131.0
M17088	M76020	403.0
M15879	M15861	67.0
M20011	M68615	15555.0
M47318	M68615	84.0
M20013	M20550	1334.0
M52224	M52215	641.0
M05376	M05266	1341.0
M50318	M50001	4008.0
M25473	M25035	663.0
M17380	M25320	1711.0
M73678	M73268	4930.0
M50606	M68307	439.0
M25126	M47001	682.0
M76622	M76670	2073.0
M52385	M52678	234.0
M54405	M20710	1226.0
M70713	M76520	216.0
M85263	M50006	59.0
M15176	M68276	2473.0
M86885	M76892	111.0
M11001	M73449	29555.0
M25572	M68190	265.0
M20621	M44098	1619.0
M68264	M15087	104.0
M25035	M25743	295.0
M47660	M47030	305.0
M25426	M11001	952.0
M86001	M52001	1925.0
M15759	M76001	292.0
M52699	M52352	686.0
M20011	M54001	6686.0
M25873	M25126	175.0
M25817	M68276	302.0
M25799	M25269	168.0
M76100	M76834	13974.0
M25793	M76001	285.0
M23670	M23001	136.0
M05425	M05736	201.0
M76020	M76895	340.0
M19450	M52786	366.0
M17433	M73443	142.0
M05001	M05318	2568.0
M05686	M05495	82.0
M15600	M25175	94.0
M08560	M08001	697.0
M25594	M25279	181.0
M08558	M88001	83.0
M15763	M68276	44.0
M54673	M20011	541.0
M25320	M47001	1060.0
M19110	M19001	1287.0
M27810	M76130	61.0
M25307	M25386	503.0
M15367	M68276	59.0
M41357	M41524	863.0
M05847	M05642	62.0
M54398	M68307	1220.0
M41001	M41396	2925.0
M73148	M73449	840.0
M20550	M20295	2097.0
M73026	M76520	322.0
M54874	M68547	3185.0
M81736	M20710	207.0
M73686	M73001	1491.0
M20310	M68547	573.0
M50400	M95001	57.0
M15514	M13688	62.0
M05154	M05887	329.0
M41026	M11001	750.0
M68250	M68001	140.0
M68051	M68307	51906.0
M23079	M23350	68.0
M41872	M41078	172.0
M19212	M76892	2007.0
M11001	M76520	44285.0
M23189	M11001	387.0
M50001	M73001	2294.0
M05036	M11001	107.0
M52207	M52036	1598.0
M41078	M41016	919.0
M73024	M73319	145.0
M70708	M05001	49.0
M20710	M68689	7690.0
M13244	M13001	3004.0
M63470	M76670	925.0
M85440	M50606	290.0
M52490	M76520	597.0
M76364	M76892	25378.0
M76895	M76109	8561.0
M19455	M76892	3707.0
M68573	M68615	471.0
M15276	M15814	208.0
M08296	M88001	1106.0
M86865	M52240	104.0
M13006	M08001	29.0
M41770	M41013	84.0
M15861	M15293	167.0
M25290	M25307	2252.0
M05736	M05212	105.0
M19392	M52835	7035.0
M13433	M68547	299.0
M23586	M23672	47.0
M41518	M41020	676.0
M54660	M54518	363.0
M25572	M25718	461.0
M05756	M17001	87.0
M25151	M25181	433.0
M17013	M76736	658.0
M05858	M05190	180.0
M05240	M05088	286.0
M05353	M76248	31.0
M50577	M50568	180.0
M25019	M73408	189.0
M27361	M76892	105.0
M76520	M76736	21586.0
M85010	M85410	178.0
M47245	M44650	189.0
M63272	M66682	425.0
M52110	M52411	604.0
M47053	M20238	428.0
M15442	M50568	48.0
M25878	M25035	174.0
M05264	M05360	78.0
M76892	M66001	10596.0
M05380	M76001	4244.0
M05604	M05001	295.0
M17001	M76834	6196.0
M52260	M52019	914.0
M54003	M68255	11593.0
M05148	M05266	269.0
M17442	M76001	79.0
M76606	M76364	3096.0
M05360	M11001	3035.0
M20045	M20614	392.0
M19418	M76130	310.0
M68755	M68406	4214.0
M05761	M05129	104.0
M20238	M68276	849.0
M76109	M76869	7569.0
M25126	M25260	648.0
M41013	M18001	203.0
M44855	M44378	1711.0
M20045	M20013	2462.0
M52693	M52378	504.0
M05172	M05001	199.0
M05172	M05360	47.0
M18001	M76892	239.0
M76834	M76622	7501.0
M23189	M70001	108.0
M15572	M20550	697.0
M88001	M76001	15922.0
M66687	M76130	200.0
M73026	M73411	722.0
M73124	M73449	515.0
M13160	M54003	2012.0
M66572	M17616	245.0
M47318	M54003	119.0
M08832	M68547	231.0
M68573	M68655	505.0
M18592	M18247	53.0
M15764	M15469	197.0
M68147	M68669	26.0
M13600	M68081	170.0
M05895	M05790	96.0
M76823	M76109	259.0
M70400	M08758	24.0
M13688	M20770	843.0
M05576	M05282	28.0
M15367	M73449	54.0
M68001	M68855	10080.0
M63594	M76892	3251.0
M63001	M17001	4580.0
M08634	M08520	123.0
M13160	M20710	1059.0
M63690	M63594	1483.0
M73678	M41001	2254.0
M68745	M68547	6077.0
M68615	M20614	8434.0
M50711	M50226	40.0
M15001	M68092	559.0
M76863	M11001	382.0
M52356	M11001	4991.0
M47570	M44650	1103.0
M52506	M52354	963.0
M95001	M68307	280.0
M44430	M44098	4879.0
M25307	M25805	539.0
M25488	M76109	771.0
M50330	M50006	61.0
M25430	M25290	935.0
M86749	M76001	501.0
M13683	M08758	1021.0
M68679	M68615	4808.0
M05347	M05001	276.0
M20770	M20001	1831.0
M15367	M15814	106.0
M54172	M68406	1601.0
M50568	M76001	1205.0
M66572	M17088	1213.0
M50590	M76001	109.0
M76248	M76147	7608.0
M25178	M50573	850.0
M54172	M54874	2841.0
M17001	M73001	3348.0
M05660	M15572	92.0
M52788	M52573	12420.0
M20400	M54003	859.0
M76869	M76130	8598.0
M19455	M76248	2452.0
M76622	M76497	581.0
M68324	M68861	97.0
M15507	M25754	20.0
M08573	M13836	1607.0
M20621	M44279	2174.0
M20443	M44430	1504.0
M52435	M52022	852.0
M05142	M20011	58.0
M44560	M44855	385.0
M50568	M25290	822.0
M54673	M54518	915.0
M41770	M76520	112.0
M47053	M47268	716.0
M70400	M13001	81.0
M68418	M68820	2118.0
M13600	M13688	268.0
M25019	M17380	284.0
M13688	M68255	495.0
M85250	M85400	47.0
M05585	M05893	140.0
M63001	M76111	4659.0
M86757	M86865	99.0
M76400	M76616	2360.0
M05890	M05190	220.0
M76113	M76147	2737.0
M15632	M68755	274.0
M52835	M19548	6562.0
M50450	M50006	273.0
M76622	M76126	1157.0
M54261	M54398	784.0
M68092	M68689	13159.0
M13042	M13688	143.0
M25805	M25175	362.0
M66001	M63470	3025.0
M68077	M68547	2220.0
M25718	M76001	972.0
M76890	M76736	5715.0
M25743	M25740	493.0
M25019	M73001	682.0
M52835	M76233	8180.0
M05659	M05001	46.0
M73319	M41132	936.0
M25326	M25099	172.0
M05893	M68081	7534.0
M91001	M25754	104.0
M25841	M25845	1445.0
M25307	M25312	1021.0
M25845	M50313	1180.0
M25878	M25488	173.0
M19318	M52250	661.0
M85230	M50573	1353.0
M19585	M76130	556.0
M41132	M25290	1161.0
M15806	M15814	679.0
M52405	M52786	440.0
M54480	M54385	318.0
M19622	M19698	2603.0
M41078	M73319	185.0
M19110	M19513	984.0
M52560	M52786	1772.0
M25181	M25178	579.0
M25845	M25473	791.0
M18479	M18410	153.0
M15293	M68001	8935.0
M25491	M88001	207.0
M20011	M68655	9221.0
M52573	M52001	28896.0
M25599	M25040	161.0
M76020	M76834	577.0
M76823	M76520	932.0
M52885	M52788	4067.0
M05607	M05615	464.0
M68745	M68770	998.0
M68167	M68406	1305.0
M25245	M25286	790.0
M52036	M76520	354.0
M68162	M68051	179.0
M23555	M23807	275.0
M23464	M23182	80.0
M52260	M52411	2641.0
M20770	M54498	7407.0
M68464	M68498	353.0
M13442	M70713	226.0
M05380	M05129	1010.0
M25386	M25599	365.0
M47245	M68001	887.0
M25645	M25035	292.0
M15204	M11001	523.0
M41020	M41349	2832.0
M63130	M76520	6536.0
M52699	M52573	533.0
M15690	M50001	105.0
M05129	M05615	437.0
M20750	M44035	1486.0
M47798	M13001	36.0
M68001	M08758	9077.0
M85162	M50573	250.0
M73024	M41206	570.0
M13647	M13001	2660.0
M20228	M20614	1984.0
M50226	M50606	1558.0
M76622	M17001	512.0
M63548	M76126	361.0
M41013	M41396	453.0
M44110	M44378	1299.0
M20238	M20550	435.0
M25001	M25290	132.0
M05887	M11001	349.0
M25293	M25290	32.0
M20250	M20443	649.0
M68167	M68745	356.0
M05679	M76147	168.0
M85162	M50006	128.0
M52258	M52001	227.0
M52683	M52356	1400.0
M05240	M05042	523.0
M15804	M73449	181.0
M85125	M54874	73.0
M73275	M25743	410.0
M68500	M68895	593.0
M52788	M52435	4165.0
M19622	M52585	1358.0
M63190	M17001	1012.0
M25785	M68307	98.0
M52540	M52110	418.0
M17174	M63130	665.0
M05120	M05895	197.0
M25040	M25260	127.0
M05890	M05690	89.0
M73563	M25307	162.0
M23464	M70221	158.0
M68162	M68686	153.0
M25053	M25845	169.0
M50568	M50226	3463.0
M27160	M27787	61.0
M47245	M20787	252.0
M73770	M25307	162.0
M41001	M76520	2410.0
M41797	M41349	1862.0
M63001	M63594	8103.0
M68051	M54001	4072.0
M15804	M15814	311.0
M50124	M25754	269.0
M68051	M68209	4286.0
M19075	M19256	534.0
M17388	M76834	565.0
M05697	M05631	170.0
M25491	M25312	221.0
M25899	M25175	1330.0
M73352	M41615	841.0
M68167	M68209	508.0
M25769	M25754	895.0
M76890	M63001	3636.0
M44560	M20750	401.0
M25317	M15293	172.0
M73349	M73443	175.0
M76895	M76233	4392.0
M52786	M52540	1561.0
M19622	M76109	4290.0
M86749	M52573	315.0
M15762	M76001	42.0
M86571	M86568	24.0
M08758	M08573	8679.0
M47288	M44430	402.0
M73483	M41016	310.0
M23672	M13001	739.0
M68092	M54003	6455.0
M23660	M08758	188.0
M05541	M76890	257.0
M81001	M81065	14416.0
M13473	M20710	897.0
M70110	M70742	129.0
M52320	M52838	2913.0
M15001	M68689	506.0
M20570	M08001	1007.0
M73148	M50001	227.0
M76001	M13001	14701.0
M05093	M05642	57.0
M15814	M25286	431.0
M54099	M68418	651.0
M76147	M76113	2739.0
M13780	M20011	15.0
M25839	M25293	112.0
M08832	M68276	309.0
M05659	M23001	101.0
M52036	M52381	567.0
M15223	M11001	263.0
M05129	M17001	487.0
M85440	M50124	186.0
M81794	M68276	485.0
M44098	M47001	1685.0
M05079	M76520	179.0
M50325	M50001	466.0
M44855	M20011	782.0
M15087	M15276	102.0
M13894	M13836	59.0
M50573	M50689	1024.0
M05887	M05895	407.0
M25214	M47001	502.0
M70717	M13836	118.0
M68229	M68855	2265.0
M25151	M50568	905.0
M52411	M52560	1379.0
M15686	M68081	290.0
M18247	M41551	32.0
M25754	M25473	5460.0
M15491	M25754	251.0
M13052	M68276	631.0
M85162	M85010	124.0
M76563	M76109	2399.0
M52001	M76520	31213.0
M52240	M52585	1748.0
M25805	M73319	241.0
M15516	M25754	442.0
M05631	M76130	290.0
M73270	M73449	149.0
M25797	M76520	118.0
M27361	M76130	165.0
M20228	M20295	638.0
M15572	M25290	833.0
[truncated: 16,815 more rows]
