# Supplementary material for: Evidence That Calls-Based and Mobility Networks Are Isomorphic
Source: PLoS One. 2015 Dec 29;10(12):e0145091. doi: 10.1371/journal.pone.0145091 (PMC4695092; doi:10.1371/journal.pone.0145091)
Supplement: S3 File — The minimal dataset necessary for the replication of the main results included in the paper. The zip file contains data and code used in the experiments. A readme file provides instructions. (ZIP) [file pone.0145091.s003.zip › inclusion_test/dep_mobility_original_clusters]

Muni	Level1
M68001	1
M68276	1
M68307	1
M68547	1
M68406	1
M68615	1
M68081	1
M68655	1
M68092	1
M68689	1
M68051	1
M68418	1
M68820	1
M68255	1
M68575	1
M05893	1
M68895	1
M13670	1
M13160	1
M68780	1
M76001	2
M76520	2
M76130	2
M76892	2
M76111	2
M76248	2
M19573	2
M76890	2
M76364	2
M76233	2
M76318	2
M76109	2
M76126	2
M19845	2
M19455	2
M76275	2
M76869	2
M76306	2
M76606	2
M76563	2
M76377	2
M19212	2
M19513	2
M19300	2
M19418	2
M11001	3
M25754	3
M25175	3
M25126	3
M25286	3
M25473	3
M25899	3
M25269	3
M25214	3
M25758	3
M25430	3
M25377	3
M25769	3
M25740	3
M25799	3
M25658	3
M25817	3
M25099	3
M25322	3
M25260	3
M25326	3
M25785	3
M25513	3
M91001	3
M05001	4
M05266	4
M05360	4
M05088	4
M05380	4
M05631	4
M05212	4
M05615	4
M05318	4
M05129	4
M05308	4
M05376	4
M05607	4
M05079	4
M05440	4
M05697	4
M05148	4
M05400	4
M05197	4
M05030	4
M05652	4
M05674	4
M76834	5
M76670	5
M76113	5
M76895	5
M76036	5
M76616	5
M76736	5
M76400	5
M76403	5
M76622	5
M76100	5
M76828	5
M76823	5
M76863	5
M76250	5
M20710	6
M54003	6
M20011	6
M20614	6
M54385	6
M54498	6
M20770	6
M20383	6
M20550	6
M20295	6
M20517	6
M20310	6
M20787	6
M54800	6
M54398	6
M13473	6
M13600	6
M54206	6
M54245	6
M13042	6
M66001	7
M66170	7
M76147	7
M66682	7
M17088	7
M76497	7
M66400	7
M76845	7
M76020	7
M76041	7
M76243	7
M66687	7
M76246	7
M66383	7
M66075	7
M76054	7
M08001	8
M08758	8
M08573	8
M08433	8
M47745	8
M08296	8
M08078	8
M08638	8
M08421	8
M08832	8
M08520	8
M08634	8
M08560	8
M08372	8
M08549	8
M08849	8
M47605	8
M47551	8
M08558	8
M08606	8
M08436	8
M41001	9
M41797	9
M41615	9
M41132	9
M41306	9
M41013	9
M41524	9
M41026	9
M41518	9
M41016	9
M41298	9
M41020	9
M41357	9
M41396	9
M41885	9
M41349	9
M41078	9
M41799	9
M41770	9
M41872	9
M41676	9
M41801	9
M41378	9
M41548	9
M63001	10
M63130	10
M63470	10
M63401	10
M63190	10
M63272	10
M63548	10
M63594	10
M63690	10
M76122	10
M63302	10
M63111	10
M19001	11
M19698	11
M19548	11
M19130	11
M19142	11
M19256	11
M19473	11
M19807	11
M19110	11
M19137	11
M19780	11
M19760	11
M19821	11
M19824	11
M19743	11
M19585	11
M20001	12
M20621	12
M20750	12
M44650	12
M20250	12
M20013	12
M20060	12
M44874	12
M20228	12
M20400	12
M20045	12
M20178	12
M44855	12
M20443	12
M20238	12
M20570	12
M47058	12
M44420	12
M47030	12
M44110	12
M20032	12
M47660	12
M73449	13
M25488	13
M25290	13
M25307	13
M25805	13
M25743	13
M73275	13
M25312	13
M73352	13
M25053	13
M25001	13
M73148	13
M25524	13
M25815	13
M25535	13
M25368	13
M25506	13
M50001	14
M50006	14
M50150	14
M50568	14
M50226	14
M50573	14
M50606	14
M50313	14
M50680	14
M50318	14
M50689	14
M25530	14
M25335	14
M85440	14
M50110	14
M50124	14
M85230	14
M50590	14
M50287	14
M50325	14
M50683	14
M50577	14
M50400	14
M50711	14
M50330	14
M50251	14
M50245	14
M50223	14
M97001	14
M25438	14
M68679	15
M68755	15
M68079	15
M68745	15
M68209	15
M68229	15
M68855	15
M68500	15
M68498	15
M68770	15
M68320	15
M68167	15
M68464	15
M68235	15
M68872	15
M68217	15
M73001	16
M73268	16
M73585	16
M73124	16
M73678	16
M73200	16
M73319	16
M73483	16
M73671	16
M73217	16
M73563	16
M73026	16
M73547	16
M73504	16
M73624	16
M73770	16
M73854	16
M73236	16
M25324	16
M44035	17
M44378	17
M44078	17
M44430	17
M44001	17
M44279	17
M44098	17
M44090	17
M44560	17
M44847	17
M54001	18
M54405	18
M54874	18
M54553	18
M54261	18
M54518	18
M54099	18
M54480	18
M54673	18
M54810	18
M54172	18
M54520	18
M54660	18
M54720	18
M54377	18
M52001	19
M52788	19
M52240	19
M52287	19
M52260	19
M52354	19
M52885	19
M52381	19
M86749	19
M86219	19
M52687	19
M52051	19
M25320	20
M17380	20
M25572	20
M15572	20
M25718	20
M25875	20
M25148	20
M05591	20
M25491	20
M25019	20
M05585	20
M05756	20
M25402	20
M17662	20
M73349	20
M25885	20
M05142	20
M05660	20
M17867	20
M05002	20
M25394	20
M25328	20
M25862	20
M25398	20
M25489	20
M13001	21
M13836	21
M13052	21
M13433	21
M13838	21
M13657	21
M13683	21
M13442	21
M13673	21
M70713	21
M13222	21
M13647	21
M13873	21
M13248	21
M52356	22
M52352	22
M52585	22
M52573	22
M52215	22
M52323	22
M52560	22
M52022	22
M52224	22
M17001	23
M17873	23
M17174	23
M17524	23
M17486	23
M66440	23
M15759	24
M15238	24
M15806	24
M15516	24
M15491	24
M15362	24
M15690	24
M15820	24
M15215	24
M15276	24
M15542	24
M15047	24
M15466	24
M47001	25
M47189	25
M47288	25
M47570	25
M47053	25
M47980	25
M47268	25
M25386	26
M25035	26
M25599	26
M25245	26
M25645	26
M25797	26
M25898	26
M25040	26
M25878	26
M25596	26
M15001	27
M15764	27
M15814	27
M15804	27
M15861	27
M15763	27
M15476	27
M15879	27
M15367	27
M15740	27
M15646	27
M15762	27
M15204	27
M19075	28
M19100	28
M19532	28
M19622	28
M19392	28
M19450	28
M52405	28
M19022	28
M19050	28
M19693	28
M19397	28
M52411	29
M52683	29
M52678	29
M52207	29
M52036	29
M52418	29
M52699	29
M52320	29
M52385	29
M25178	30
M25845	30
M25151	30
M25841	30
M25594	30
M25181	30
M25279	30
M73443	31
M73408	31
M73411	31
M73283	31
M73043	31
M73030	31
M73861	31
M73347	31
M25580	31
M17433	31
M73152	31
M73055	31
M73686	31
M73270	31
M17444	31
M17541	31
M25095	31
M70001	32
M70215	32
M70823	32
M70820	32
M23417	32
M70221	32
M70473	32
M70204	32
M23675	32
M23182	32
M23672	32
M70670	32
M23670	32
M23464	32
M70702	32
M13430	32
M70742	32
M70418	32
M70717	32
M70110	32
M23500	32
M23168	32
M23586	32
M70235	32
M13549	32
M70678	32
M70771	32
M70523	32
M70230	32
M70233	32
M15469	33
M68077	33
M68861	33
M15632	33
M68327	33
M68324	33
M15686	33
M68773	33
M68572	33
M52838	34
M52720	34
M52317	34
M52227	34
M52435	34
M52506	34
M52694	35
M52399	35
M52019	35
M52110	35
M52378	35
M52693	35
M19290	35
M52685	35
M52258	35
M41551	36
M41359	36
M41668	36
M41244	36
M41530	36
M41807	36
M41006	36
M52786	37
M52256	37
M52540	37
M52233	37
M52254	37
M05282	38
M17013	38
M05679	38
M05390	38
M05467	38
M05789	38
M05792	38
M05145	38
M05368	38
M17513	38
M85001	39
M85010	39
M85162	39
M85410	39
M85250	39
M85263	39
M85139	39
M85125	39
M85430	39
M15667	39
M85400	39
M85225	39
M15518	39
M68190	40
M68573	40
M05579	40
M68385	40
M68720	40
M68250	40
M17777	41
M17614	41
M17388	41
M66594	41
M17272	41
M17653	41
M17050	41
M17442	41
M05154	42
M05120	42
M05790	42
M05854	42
M05495	42
M05250	42
M23350	42
M23466	42
M05895	42
M05040	42
M23068	42
M23580	42
M23001	43
M23555	43
M23189	43
M23807	43
M23660	43
M23162	43
M23855	43
M23678	43
M23079	43
M23570	43
M05051	43
M23574	43
M70708	43
M70400	43
M70124	43
M23686	43
M23419	43
M23090	43
M23300	43
M15761	44
M15322	44
M15380	44
M15798	44
M25426	44
M25436	44
M15842	44
M15236	44
M81001	45
M81065	45
M81736	45
M81794	45
M15223	45
M81300	45
M81220	45
M15776	46
M15176	46
M15407	46
M15293	46
M25745	46
M15600	46
M05761	47
M05042	47
M05656	47
M05240	47
M05306	47
M05411	47
M05138	47
M05284	47
M05842	47
M05045	48
M05147	48
M05837	48
M05665	48
M05172	48
M05490	48
M05480	48
M05234	48
M05659	48
M27006	48
M95001	49
M95025	49
M50450	49
M95015	49
M05190	50
M05604	50
M05425	50
M05736	50
M05690	50
M05858	50
M05890	50
M05670	50
M05310	50
M05031	50
M05150	50
M05021	50
M05686	51
M05887	51
M05038	51
M05237	51
M05664	51
M05264	51
M05086	51
M05036	52
M05347	52
M05093	52
M05809	52
M05209	52
M05861	52
M05642	52
M05044	52
M05847	52
M18001	53
M18256	53
M18479	53
M18410	53
M18094	53
M18610	53
M18247	53
M18029	53
M18860	53
M18592	53
M18205	53
M18150	53
M68684	54
M68686	54
M15753	54
M68669	54
M68162	54
M15774	54
M68432	54
M68682	54
M68147	54
M15218	54
M15810	54
M25183	55
M25736	55
M25873	55
M25772	55
M66088	56
M17616	56
M17877	56
M17042	56
M66456	56
M66318	56
M25793	57
M25843	57
M25317	57
M25781	57
M25486	57
M73067	58
M73168	58
M73616	58
M73555	58
M73675	58
M13688	59
M13744	59
M13244	60
M70508	60
M47555	60
M13654	60
M13894	60
M47170	60
M13212	60
M47798	60
M47245	61
M20175	61
M13468	61
M47318	61
M47692	61
M13667	61
M47707	61
M47545	61
M47703	61
M13188	61
M13780	61
M13074	61
M13440	61
M13650	61
M86569	62
M86001	62
M86885	62
M86568	62
M86865	62
M86320	62
M86757	62
M86571	62
M86573	62
M27361	63
M27810	63
M27001	63
M66572	63
M27205	63
M27787	63
M27050	63
M27160	63
M15507	64
M15681	64
M15531	64
M68377	64
M15580	64
M15480	64
M15442	64
M05321	65
M05541	65
M05667	65
M05649	65
M05206	65
M73024	66
M41206	66
M52835	67
M52079	67
M52612	67
M52520	67
M52490	67
M05576	68
M05034	68
M05364	68
M05101	68
M05353	68
M15514	69
M15455	69
M15897	69
M15135	69
M15087	70
M15162	70
M68264	70
M05107	71
M05361	71
M88001	72
M88564	72
M08137	73
M47161	73
M13140	73
M47205	73
M47258	73
M47541	73
M08141	73
M08675	73
M13062	73
M47960	73
M25839	74
M25372	74
M25293	74
M25299	74
M19809	75
M19318	75
M52250	75
M19701	75
M15537	76
M15720	76
M15368	76
M15757	76
M15092	76
M15755	76
M18753	77
M18756	77
M15248	78
M15522	78
M15673	78
M15180	78
M15332	78
M70265	79
M13006	79
M70429	79
M13810	79
M73226	80
M73873	80
M99001	81
M99524	81
M94001	81
M99773	81
