# Supplementary material for: Evidence That Calls-Based and Mobility Networks Are Isomorphic
Source: PLoS One. 2015 Dec 29;10(12):e0145091. doi: 10.1371/journal.pone.0145091 (PMC4695092; doi:10.1371/journal.pone.0145091)
Supplement: S3 File — The minimal dataset necessary for the replication of the main results included in the paper. The zip file contains data and code used in the experiments. A readme file provides instructions. (ZIP) [file pone.0145091.s003.zip › inclusion_test/generate_random.py]

import random

def read_network(nettype):
   edges = {}
   with open("city_city_nedges_%s_original" % nettype, 'r') as f:
      header = True
      for line in f:
         if header: 
            header = False
            continue
         fields = line.strip().split('\t')
         edges[(fields[0], fields[1])] = float(fields[2])
   return edges

social_edges = read_network("social")
mobility_edges = read_network("mobility")
random_edges = random.sample(set(social_edges.keys()), len(mobility_edges))

with open("city_city_nedges_mobility_random", 'w') as f:
   f.write("Src\tTrg\tLinkCount\n")
   for edge in random_edges:
      f.write("%s\t%s\t%s\n" % (edge[0], edge[1], social_edges[edge]))
