# Supplementary material for: Evidence That Calls-Based and Mobility Networks Are Isomorphic
Source: PLoS One. 2015 Dec 29;10(12):e0145091. doi: 10.1371/journal.pone.0145091 (PMC4695092; doi:10.1371/journal.pone.0145091)
Supplement: S3 File — The minimal dataset necessary for the replication of the main results included in the paper. The zip file contains data and code used in the experiments. A readme file provides instructions. (ZIP) [file pone.0145091.s003.zip › inclusion_test/mob-random_cluster_agreement.py]

import sys
import numpy as np
from sklearn import metrics
from collections import defaultdict

for nettype in ("mobility_original", "mobility_random"):
   city_netclusters = defaultdict(lambda : defaultdict(str))
   with open("dep_%s_clusters" % (nettype), 'r') as f:
      header = True
      for line in f:
         if header:
            header = False
            continue
         fields = line.strip().split('\t')
         city_netclusters[nettype][fields[0]] = fields[1]
cities = sorted(list(city_netclusters["mobility_random"].keys()))
original_cluster_vector = np.array([city_netclusters["mobility_original"][city] for city in cities])
random_cluster_vector = np.array([city_netclusters["mobility_random"][city] for city in cities])
print metrics.normalized_mutual_info_score(original_cluster_vector, random_cluster_vector)
