# Supplementary material for: Evidence That Calls-Based and Mobility Networks Are Isomorphic
Source: PLoS One. 2015 Dec 29;10(12):e0145091. doi: 10.1371/journal.pone.0145091 (PMC4695092; doi:10.1371/journal.pone.0145091)
Supplement: S3 File — The minimal dataset necessary for the replication of the main results included in the paper. The zip file contains data and code used in the experiments. A readme file provides instructions. (ZIP) [file pone.0145091.s003.zip › inclusion_test/run_analysis.sh]

for i in {1..100}; do 
   echo "Iteration $i...";
   python generate_random.py;
   ./run_clusters.sh mobility_random;
   python mob-random_cluster_agreement.py >> mobility_random_nmis;
done;
