# Supplementary material for: Evidence That Calls-Based and Mobility Networks Are Isomorphic
Source: PLoS One. 2015 Dec 29;10(12):e0145091. doi: 10.1371/journal.pone.0145091 (PMC4695092; doi:10.1371/journal.pone.0145091)
Supplement: S3 File — The minimal dataset necessary for the replication of the main results included in the paper. The zip file contains data and code used in the experiments. A readme file provides instructions. (ZIP) [file pone.0145091.s003.zip › mobility/backbone.py]

#!/usr/bin/python

import sys
from collections import defaultdict

def extract_backbone(network, alpha, directed):
    nodes = set()
    edges = set()
    for n in network:
        k_n = len(network[n])
        if k_n > 1:
            sum_w = sum(network[n][nj] for nj in network[n])
            for nj in network[n]:
                pij = 1.0 * network[n][nj] / sum_w
                v = (1 - pij) ** (k_n - 1)
                if v < alpha:
                    nodes.add(n)
                    nodes.add(nj)
                    if directed:
                       edges.add("%s\t%s\t%s\t%s" % (n, nj, network[n][nj], 1.0 - v))
                    else:
                       if n < nj:
                          edges.add("%s\t%s\t%s" % (n, nj, network[n][nj]))
                       else:
                          edges.add("%s\t%s\t%s" % (nj, n, network[nj][n]))
    return nodes, edges

network = defaultdict(lambda : defaultdict(float))
network2 = defaultdict(lambda : defaultdict(float))
directed = ("y" == sys.argv[2])

sys.stderr.write("Reading graph...\n")
f = open(sys.argv[1], "r")
for line in f:
   fields = line.strip().split('\t')
   if directed:
      network[fields[0]][fields[1]] = float(fields[2])
   else:
      network[fields[0]][fields[1]] = float(fields[2])
      network[fields[1]][fields[0]] = float(fields[2])
f.close()


if sys.argv[3] == "stats":
   start = float(sys.argv[4])
   end = float(sys.argv[5])
   step = (end - start) / int(sys.argv[6])
   t = start
   while t < end:
      nodes, edges = extract_backbone(network, t, directed)
      print "%1.3f %d %d %1.3f" % (t, len(nodes), len(edges), 2.0 * float(len(edges)) / len(nodes))
      t += step
elif sys.argv[3] == "print":
   nodes, edges = extract_backbone(network, float(sys.argv[4]), directed)
   print "Src\tTrg\tLinkCount\tRelLinkCount"
   for edge in edges:
      print edge
