# Supplementary material for: Evidence That Calls-Based and Mobility Networks Are Isomorphic
Source: PLoS One. 2015 Dec 29;10(12):e0145091. doi: 10.1371/journal.pone.0145091 (PMC4695092; doi:10.1371/journal.pone.0145091)
Supplement: S3 File — The minimal dataset necessary for the replication of the main results included in the paper. The zip file contains data and code used in the experiments. A readme file provides instructions. (ZIP) [file pone.0145091.s003.zip › mobility/city_city_nedges_mobility]

M25486	M25290	1
M25486	M25743	1
M25486	M25317	1
M25486	M15861	1
M25486	M63001	1
M25486	M25769	6
M25486	M15001	1
M25486	M41001	1
M25486	M25175	62
M25486	M25745	1
M25486	M25377	3
M25486	M25513	4
M25486	M73001	1
M25486	M25843	9
M25486	M25214	11
M25486	M68406	1
M25486	M15516	1
M25486	M15407	1
M25486	M25785	10
M25486	M68001	1
M25486	M25718	1
M25486	M25286	3
M25486	M05001	1
M25486	M25126	93
M25486	M25386	1
M25486	M25772	27
M25486	M15176	3
M25486	M25758	14
M25486	M11001	324
M25486	M25754	1
M25486	M25899	414
M25486	M25260	1
M25486	M25430	1
M25486	M25736	12
M25486	M25269	2
M25486	M25183	10
M25486	M25473	2
M25486	M25326	17
M25486	M25793	1739
M25486	M15690	1
M25486	M25817	2
M25486	M25799	4
M25486	M25873	3
M25486	M25875	2
M85125	M17001	1
M85125	M81220	11
M85125	M81300	38
M85125	M81794	4597
M85125	M25335	1
M85125	M15238	14
M85125	M25151	2
M85125	M50006	3
M85125	M41026	1
M85125	M15469	1
M85125	M85230	3
M85125	M81001	295
M85125	M76001	2
M85125	M05893	1
M85125	M66001	1
M85125	M15814	2
M85125	M50680	1
M85125	M85250	4670
M85125	M20250	2
M85125	M15223	25
M85125	M68615	1
M85125	M54498	1
M85125	M15455	1
M85125	M25269	1
M85125	M15516	3
M85125	M15690	2
M85125	M50568	9
M85125	M15757	1
M85125	M20001	1
M85125	M15806	4
M85125	M54518	2
M85125	M15804	1
M85125	M85263	345
M85125	M81736	133
M85125	M25178	3
M85125	M73861	1
M85125	M50606	4
M85125	M73001	1
M85125	M73671	1
M85125	M05001	1
M85125	M25885	1
M85125	M15686	1
M85125	M15720	2
M85125	M52001	3
M85125	M95025	2
M85125	M68327	1
M85125	M15759	28
M85125	M50226	11
M85125	M85400	38
M85125	M25899	1
M85125	M15368	1
M85125	M15367	2
M85125	M25817	2
M85125	M50110	1
M85125	M54001	3
M85125	M50330	1
M85125	M85410	10
M85125	M85001	1220
M85125	M15861	1
M85125	M08001	1
M85125	M25594	2
M85125	M68229	1
M85125	M95001	1
M85125	M68307	2
M85125	M68547	2
M85125	M05756	1
M85125	M50573	2
M85125	M15135	1
M85125	M15542	2
M85125	M68861	1
M85125	M54405	1
M85125	M81065	73
M85125	M25772	1
M85125	M11001	178
M85125	M15047	2
M85125	M15491	2
M85125	M25183	2
M85125	M25473	1
M85125	M85162	30
M85125	M73449	1
M85125	M68264	1
M85125	M25873	1
M85125	M68081	1
M85125	M15001	10
M85125	M68406	2
M85125	M25530	18
M85125	M25845	3
M85125	M15087	1
M85125	M54099	2
M85125	M41001	1
M85125	M15764	1
M85125	M85430	24
M85125	M50001	79
M85125	M15761	1
M85125	M54480	1
M85125	M68001	10
M85125	M85440	13
M85125	M85139	4
M85125	M25126	3
M85125	M85010	114
M85125	M25754	3
M85125	M73168	1
M85125	M15673	1
M85125	M25326	1
M85125	M54553	1
M85125	M68377	1
M85125	M15776	1
M85125	M85225	12
M85125	M68077	1
M85125	M52835	1
M54377	M85125	1
M54377	M81300	3
M54377	M81794	13
M54377	M54099	266
M54377	M68615	4
M54377	M15238	1
M54377	M23807	1
M54377	M81001	30
M54377	M76001	2
M54377	M20011	3
M54377	M85250	2
M54377	M15223	327
M54377	M70001	1
M54377	M73483	1
M54377	M68820	40
M54377	M68190	1
M54377	M19130	1
M54377	M05154	2
M54377	M20228	1
M54377	M15759	1
M54377	M50568	1
M54377	M15753	1
M54377	M20001	3
M54377	M15806	1
M54377	M54518	1444
M54377	M15804	1
M54377	M20710	2
M54377	M47001	1
M54377	M81736	158
M54377	M50590	1
M54377	M54660	10
M54377	M25377	1
M54377	M68209	1
M54377	M85440	1
M54377	M73001	6
M54377	M68686	2
M54377	M52001	1
M54377	M70221	1
M54377	M25899	1
M54377	M23068	1
M54377	M95015	1
M54377	M44430	2
M54377	M15248	1
M54377	M15537	1
M54377	M54001	817
M54377	M54003	3
M54377	M85001	3
M54377	M08001	1
M54377	M95001	1
M54377	M68307	26
M54377	M68547	14
M54377	M05756	1
M54377	M05266	1
M54377	M54405	292
M54377	M17174	1
M54377	M81065	15
M54377	M05234	1
M54377	M54720	1
M54377	M11001	30
M54377	M54810	7
M54377	M25183	1
M54377	M52356	2
M54377	M85162	1
M54377	M15293	1
M54377	M17380	1
M54377	M68081	8
M54377	M20750	1
M54377	M68755	5
M54377	M15001	2
M54377	M68406	13
M54377	M23555	1
M54377	M15087	1
M54377	M05001	4
M54377	M47288	1
M54377	M41001	1
M54377	M76109	1
M54377	M50001	2
M54377	M54520	100
M54377	M54480	41
M54377	M68001	244
M54377	M54172	663
M54377	M47189	2
M54377	M68684	9
M54377	M54385	1
M54377	M85139	1
M54377	M68689	3
M54377	M54261	9
M54377	M25126	1
M54377	M85010	1
M54377	M68575	1
M54377	M54874	69
M54377	M25754	2
M54377	M73168	1
M54377	M68276	70
M54377	M15572	2
M54377	M76520	2
M54377	M68162	4
M54377	M44001	1
M54377	M25320	1
M54377	M88001	1
M54377	M54553	14
M54377	M54498	8
M54377	M05579	1
M54377	M52835	1
M05495	M05250	14617
M05495	M05790	45
M05495	M25740	1
M05495	M13647	1
M05495	M08758	10
M05495	M13430	30
M05495	M13433	1
M05495	M05360	2
M05495	M05895	112
M05495	M17873	1
M05495	M76001	9
M05495	M05088	24
M05495	M13244	2
M05495	M13006	40
M05495	M13001	29
M05495	M20011	2
M05495	M18029	1
M05495	M27361	3
M05495	M17662	2
M05495	M70001	28
M05495	M23807	14
M05495	M81794	2
M05495	M05154	9936
M05495	M70473	3
M05495	M25335	1
M05495	M50568	2
M05495	M20060	1
M05495	M70708	42
M05495	M20001	4
M05495	M05038	9
M05495	M70702	2
M05495	M47001	3
M05495	M05237	9
M05495	M05837	2
M05495	M05736	3
M05495	M76147	1
M05495	M19142	1
M05495	M05425	1
M05495	M70400	1
M05495	M05631	3
M05495	M05308	1
M05495	M86885	1
M05495	M76041	1
M05495	M19418	1
M05495	M05120	355
M05495	M20400	1
M05495	M05040	15
M05495	M05129	4
M05495	M05045	2
M05495	M68307	1
M05495	M23580	4
M05495	M70221	3
M05495	M13052	1
M05495	M23182	4
M05495	M23466	108
M05495	M13810	1
M05495	M44430	2
M05495	M23189	8
M05495	M73268	1
M05495	M05686	6
M05495	M23660	14
M05495	M70820	4
M05495	M70823	2
M05495	M20550	1
M05495	M05697	3
M05495	M05854	10
M05495	M08001	16
M05495	M05858	3
M05495	M70235	1
M05495	M23079	27
M05495	M95001	1
M05495	M19318	1
M05495	M99001	1
M05495	M68547	1
M05495	M25214	2
M05495	M27001	1
M05495	M19809	2
M05495	M23670	2
M05495	M23672	2
M05495	M23570	12
M05495	M13688	38
M05495	M23678	4
M05495	M05440	2
M05495	M70429	30
M05495	M05266	6
M05495	M23068	1851
M05495	M81065	1
M05495	M23001	66
M05495	M05031	2
M05495	M11001	13
M05495	M05615	3
M05495	M17272	1
M05495	M13836	3
M05495	M08520	1
M05495	M13549	10
M05495	M73283	1
M05495	M23162	2
M05495	M05212	2
M05495	M05591	2
M05495	M05190	3
M05495	M13670	2
M05495	M05665	2
M05495	M70215	2
M05495	M70742	2
M05495	M44098	1
M05495	M68081	1
M05495	M20517	1
M05495	M08433	1
M05495	M68406	1
M05495	M05380	3
M05495	M23555	96
M05495	M17614	1
M05495	M81736	1
M05495	M41001	1
M05495	M05679	1
M05495	M23417	2
M05495	M50001	3
M05495	M05670	1
M05495	M68001	1
M05495	M70678	1
M05495	M47189	2
M05495	M05001	115
M05495	M70670	6
M05495	M70265	210
M05495	M68573	1
M05495	M68276	2
M05495	M19698	1
M05495	M17388	1
M05495	M15572	1
M05495	M50150	1
M05495	M73001	1
M05495	M23350	230
M05495	M25320	1
M05495	M05376	1
M05495	M88001	1
M05495	M05887	18
M05495	M70771	1
M05495	M54498	1
M05495	M76130	1
M05495	M05079	4
M05495	M13657	1
M73675	M17001	1
M73675	M25290	4
M73675	M41615	2
M73675	M73408	3
M73675	M11001	111
M73675	M41797	1
M73675	M63272	1
M73675	M19513	1
M73675	M41396	1
M73675	M25322	1
M73675	M66001	1
M73675	M73483	1
M73675	M73616	1350
M73675	M76834	1
M73675	M25312	4
M73675	M63001	6
M73675	M25743	5
M73675	M15238	1
M73675	M25175	2
M73675	M73678	15
M73675	M76126	1
M73675	M25769	1
M73675	M73168	6903
M73675	M25473	3
M73675	M73067	162
M73675	M41020	2
M73675	M73671	9
M73675	M05001	4
M73675	M25488	5
M73675	M25214	1
M73675	M41001	24
M73675	M73555	6
M73675	M73217	13
M73675	M50006	1
M73675	M76001	3
M73675	M73352	1
M73675	M73026	1
M73675	M73124	5
M73675	M68001	1
M73675	M25805	7
M73675	M73854	1
M73675	M76248	1
M73675	M73043	2
M73675	M76275	1
M73675	M73275	1
M73675	M63190	1
M73675	M76306	2
M73675	M41016	3
M73675	M25307	8
M73675	M73024	1
M73675	M63130	5
M73675	M73585	6
M73675	M25754	19
M73675	M73283	1
M73675	M85001	1
M73675	M68547	1
M73675	M91001	1
M73675	M73624	32
M73675	M73319	66
M73675	M76520	1
M73675	M73001	520
M73675	M68755	1
M73675	M73770	1
M73675	M25269	2
M73675	M52678	1
M73675	M73268	75
M73675	M41132	1
M73675	M41524	1
M73675	M41013	1
M73675	M66318	1
M73675	M73563	4
M73675	M73200	13
M73675	M73449	10
M73675	M25797	1
M73675	M50001	3
M73675	M73347	1
M73675	M73443	2
M73675	M73411	2
M73675	M73504	102
M76497	M17001	707
M76497	M41615	1
M76497	M05390	26
M76497	M86569	1
M76497	M76318	97
M76497	M76250	27
M76497	M23555	1
M76497	M05792	2
M76497	M27787	4
M76497	M52260	1
M76497	M17616	11
M76497	M25312	1
M76497	M27205	2
M76497	M17486	34
M76497	M17777	28
M76497	M05541	1
M76497	M17088	404
M76497	M76890	105
M76497	M76122	18
M76497	M76895	3970
M76497	M05361	1
M76497	M05360	38
M76497	M17873	51
M76497	M76001	1649
M76497	M05088	12
M76497	M17877	53
M76497	M19807	1
M76497	M13001	2
M76497	M19845	3
M76497	M66572	14
M76497	M63594	381
M76497	M19622	3
M76497	M05380	18
M76497	M63190	11
M76497	M76306	31
M76497	M52287	1
M76497	M25386	1
M76497	M05308	5
M76497	M27361	2
M76497	M17433	1
M76497	M25307	4
M76497	M52490	1
M76497	M19532	2
M76497	M05789	1
M76497	M70670	1
M76497	M73319	3
M76497	M73152	1
M76497	M76869	25
M76497	M25269	2
M76497	M63690	21
M76497	M76863	275
M76497	M19130	3
M76497	M66318	2
M76497	M68500	1
M76497	M73563	1
M76497	M76892	112
M76497	M05318	4
M76497	M50568	14
M76497	M05854	1
M76497	M73408	1
M76497	M05036	1
M76497	M20710	2
M76497	M76377	4
M76497	M05237	3
M76497	M68190	3
M76497	M66001	5662
M76497	M73861	1
M76497	M25473	1
M76497	M19548	4
M76497	M47053	1
M76497	M52240	2
M76497	M17653	1
M76497	M25740	1
M76497	M76147	36990
M76497	M19142	4
M76497	M05425	1
M76497	M85139	1
M76497	M66088	38
M76497	M05631	16
M76497	M66400	370
M76497	M18001	2
M76497	M52001	9
M76497	M76041	1046
M76497	M05148	1
M76497	M25286	1
M76497	M05120	2
M76497	M76126	56
M76497	M05042	2
M76497	M19392	2
M76497	M05129	50
M76497	M76364	17
M76497	M05368	1
M76497	M17524	174
M76497	M63272	108
M76497	M25658	1
M76497	M70221	2
M76497	M52256	1
M76497	M17050	2
M76497	M73411	1
M76497	M76670	377
M76497	M73443	7
M76497	M73268	1
M76497	M76845	254
M76497	M05686	2
M76497	M76275	8
M76497	M25797	1
M76497	M70820	2
M76497	M25815	1
M76497	M52405	1
M76497	M76563	5
M76497	M86568	1
M76497	M25290	1
M76497	M17442	1
M76497	M47570	1
M76497	M76054	10
M76497	M05697	4
M76497	M19450	1
M76497	M19001	17
M76497	M63111	3
M76497	M63001	343
M76497	M08001	2
M76497	M05079	3
M76497	M23079	2
M76497	M17042	30
M76497	M41551	2
M76497	M95001	1
M76497	M68307	4
M76497	M76606	42
M76497	M05321	3
M76497	M52786	3
M76497	M05282	18
M76497	M27001	8
M76497	M05756	1
M76497	M73217	1
M76497	M50573	2
M76497	M41001	4
M76497	M63470	207
M76497	M52381	1
M76497	M05615	5
M76497	M73624	1
M76497	M05440	4
M76497	M73347	11
M76497	M05266	17
M76497	M19573	13
M76497	M17174	242
M76497	M76020	523
M76497	M76823	8170
M76497	M23001	1
M76497	M11001	78
M76497	M52110	1
M76497	M76828	26
M76497	M19110	1
M76497	M05837	1
M76497	M17272	10
M76497	M76616	79
M76497	M52540	1
M76497	M05576	1
M76497	M73283	4
M76497	M19075	2
M76497	M05212	5
M76497	M63401	52
M76497	M73200	3
M76497	M73449	2
M76497	M05190	1
M76497	M66456	5
M76497	M76113	609
M76497	M05664	1
M76497	M76111	390
M76497	M17380	2
M76497	M25430	2
M76497	M25572	1
M76497	M66687	49
M76497	M17388	71
M76497	M76233	22
M76497	M66682	284
M76497	M76036	337
M76497	M76834	1833
M76497	M68081	1
M76497	M15001	1
M76497	M27810	2
M76497	M88001	1
M76497	M19100	1
M76497	M41006	1
M76497	M17614	20
M76497	M76622	1174
M76497	M19585	1
M76497	M05679	30
M76497	M76109	87
M76497	M50001	10
M76497	M66594	17
M76497	M66440	10
M76497	M73124	19
M76497	M76100	227
M76497	M68001	2
M76497	M05467	14
M76497	M17013	64
M76497	M76248	202
M76497	M05002	1
M76497	M23660	1
M76497	M05001	156
M76497	M76243	362
M76497	M05579	1
M76497	M76246	264
M76497	M05197	1
M76497	M66170	835
M76497	M50450	1
M76497	M63130	84
M76497	M25754	5
M76497	M19212	1
M76497	M19455	6
M76497	M18205	2
M76497	M15572	2
M76497	M76520	509
M76497	M76736	479
M76497	M73001	35
M76497	M05809	3
M76497	M52356	1
M76497	M25320	5
M76497	M05376	2
M76497	M66075	4
M76497	M76400	7503
M76497	M05887	1
M76497	M76403	11258
M76497	M52683	1
M76497	M76130	65
M76497	M19698	28
M76497	M63548	11
M44035	M17001	1
M44035	M25290	1
M44035	M54810	1
M44035	M05495	1
M44035	M76497	1
M44035	M08296	18
M44035	M20383	15
M44035	M47288	54
M44035	M47170	3
M44035	M41001	3
M44035	M15238	4
M44035	M20621	1514
M44035	M68079	2
M44035	M13647	4
M44035	M08758	1096
M44035	M13430	9
M44035	M76122	1
M44035	M13433	1
M44035	M25758	1
M44035	M25299	1
M44035	M70508	2
M44035	M20238	19
M44035	M76001	14
M44035	M05088	4
M44035	M13244	6
M44035	M47605	1
M44035	M13001	173
M44035	M15763	1
M44035	M15814	2
M44035	M47030	12
M44035	M20011	43
M44035	M13222	3
M44035	M44855	4623
M44035	M70717	3
M44035	M20250	45
M44035	M25430	4
M44035	M20787	3
M44035	M70001	12
M44035	M08078	29
M44035	M23686	1
M44035	M70670	1
M44035	M44650	16455
M44035	M08560	12
M44035	M63690	3
M44035	M25269	2
M44035	M68190	4
M44035	M20228	63
M44035	M70473	2
M44035	M76892	1
M44035	M50568	1
M44035	M20550	16
M44035	M20001	17545
M44035	M08372	1
M44035	M54518	3
M44035	M47245	11
M44035	M44847	5563
M44035	M47555	23
M44035	M47001	2406
M44035	M47551	5
M44035	M66001	13
M44035	M73861	1
M44035	M25473	2
M44035	M47189	274
M44035	M25175	8
M44035	M25402	1
M44035	M68655	3
M44035	M08421	12
M44035	M08573	48
M44035	M73671	1
M44035	M15600	1
M44035	M44110	1771
M44035	M70204	1
M44035	M68689	3
M44035	M25805	1
M44035	M20310	1
M44035	M13744	1
M44035	M95025	1
M44035	M47707	8
M44035	M17088	1
M44035	M20400	125
M44035	M47545	3
M44035	M19392	1
M44035	M44874	8726
M44035	M76364	1
M44035	M47318	2
M44035	M20178	26
M44035	M20175	3
M44035	M70221	1
M44035	M23464	1
M44035	M23182	4
M44035	M23466	2
M44035	M44430	92399
M44035	M08549	3
M44035	M23189	1
M44035	M05686	1
M44035	M47798	1
M44035	M23660	2
M44035	M68547	17
M44035	M70820	2
M44035	M68573	2
M44035	M73504	1
M44035	M54001	7
M44035	M54003	4
M44035	M47268	5
M44035	M47570	123
M44035	M20570	14
M44035	M17380	3
M44035	M25754	2
M44035	M70742	11
M44035	M20060	70
M44035	M44420	277
M44035	M08001	4122
M44035	M70235	4
M44035	M68276	23
M44035	M68307	20
M44035	M08558	5
M44035	M44078	59878
M44035	M68679	4
M44035	M13600	1
M44035	M19001	3
M44035	M13683	1
M44035	M73217	1
M44035	M81001	1
M44035	M23670	3
M44035	M08849	1
M44035	M05615	10
M44035	M23574	2
M44035	M05890	1
M44035	M05266	2
M44035	M23068	1
M44035	M47161	1
M44035	M20710	14
M44035	M19573	1
M44035	M13894	4
M44035	M18410	1
M44035	M81065	2
M44035	M25772	1
M44035	M70124	1
M44035	M20614	11
M44035	M23001	9
M44035	M54720	1
M44035	M11001	990
M44035	M68255	2
M44035	M20295	2
M44035	M23168	4
M44035	M13836	9
M44035	M73055	1
M44035	M08520	14
M44035	M08832	9
M44035	M63001	3
M44035	M05212	2
M44035	M13468	1
M44035	M05190	1
M44035	M73443	1
M44035	M13673	7
M44035	M76111	1
M44035	M63594	1
M44035	M44090	945
M44035	M70215	8
M44035	M20750	278
M44035	M44098	4257
M44035	M66682	1
M44035	M76834	1
M44035	M68081	8
M44035	M25035	1
M44035	M20045	73
M44035	M08433	81
M44035	M20517	29
M44035	M23555	4
M44035	M08634	4
M44035	M47205	1
M44035	M68406	2
M44035	M20013	174
M44035	M08638	20
M44035	M68615	11
M44035	M25286	1
M44035	M47692	2
M44035	M76109	1
M44035	M50001	4
M44035	M44560	1120
M44035	M13667	1
M44035	M73124	2
M44035	M68001	115
M44035	M47053	12
M44035	M76275	1
M44035	M54385	7
M44035	M05001	33
M44035	M20443	120
M44035	M54261	1
M44035	M25126	1
M44035	M47058	36
M44035	M15176	1
M44035	M20770	5
M44035	M63130	4
M44035	M25799	1
M44035	M20032	14
M44035	M47745	165
M44035	M25718	1
M44035	M44378	174927
M44035	M15572	2
M44035	M76520	4
M44035	M73001	7
M44035	M44279	27276
M44035	M44001	30148
M44035	M25320	5
M44035	M41016	1
M44035	M08137	3
M44035	M25326	1
M44035	M88001	1
M44035	M54498	7
M44035	M05579	3
M44035	M05079	2
M44035	M13654	2
M44035	M15001	3
M44035	M13657	5
M05790	M17001	8
M05790	M17013	10
M05790	M05390	3
M05790	M05490	6
M05790	M50711	1
M05790	M05495	39
M05790	M25019	1
M05790	M05250	36
M05790	M81794	1
M05790	M20383	1
M05790	M08638	1
M05790	M41001	3
M05790	M08758	6
M05790	M76890	1
M05790	M13430	2
M05790	M05656	1
M05790	M19001	1
M05790	M13433	4
M05790	M05361	102
M05790	M05360	32
M05790	M05895	84
M05790	M47570	2
M05790	M70508	5
M05790	M23464	1
M05790	M76001	19
M05790	M05088	120
M05790	M13244	13
M05790	M13001	73
M05790	M25805	1
M05790	M05021	1
M05790	M05380	29
M05790	M70713	8
M05790	M17662	1
M05790	M19532	1
M05790	M70001	39
M05790	M08078	2
M05790	M23686	2
M05790	M23807	25
M05790	M05411	1
M05790	M20550	1
M05790	M08560	3
M05790	M76869	2
M05790	M19137	1
M05790	M73408	1
M05790	M68190	2
M05790	M05209	1
M05790	M05154	1981
M05790	M70473	12
M05790	M05318	15
M05790	M15293	1
M05790	M05310	1
M05790	M20060	1
M05790	M70708	11
M05790	M20001	4
M05790	M08141	1
M05790	M05038	239
M05790	M05036	1
M05790	M47555	3
M05790	M47001	16
M05790	M05237	106
M05790	M66001	11
M05790	M41396	1
M05790	M25572	5
M05790	M25402	1
M05790	M76147	11
M05790	M05736	10
M05790	M05665	9
M05790	M50606	1
M05790	M73001	8
M05790	M19142	1
M05790	M05425	3
M05790	M25488	1
M05790	M25885	3
M05790	M70204	4
M05790	M66088	1
M05790	M70400	2
M05790	M05631	11
M05790	M05308	46
M05790	M70670	33
M05790	M05150	1
M05790	M52001	2
M05790	M95025	1
M05790	M05120	24476
M05790	M76892	2
M05790	M05042	3
M05790	M05040	342
M05790	M05129	23
M05790	M05045	5
M05790	M23586	1
M05790	M05847	1
M05790	M17524	7
M05790	M23580	58
M05790	M70221	48
M05790	M23068	16
M05790	M23182	26
M05790	M23466	114
M05790	M76126	1
M05790	M76670	3
M05790	M44430	2
M05790	M66456	1
M05790	M23189	85
M05790	M73268	1
M05790	M05686	250
M05790	M52019	1
M05790	M52399	3
M05790	M05604	18
M05790	M05664	10
M05790	M23660	59
M05790	M13442	1
M05790	M70820	66
M05790	M70418	5
M05790	M70823	5
M05790	M05659	5
M05790	M73504	3
M05790	M23500	2
M05790	M25290	2
M05790	M05440	6
M05790	M25718	3
M05790	M05051	6
M05790	M85410	1
M05790	M20178	1
M05790	M17380	3
M05790	M95015	1
M05790	M05697	5
M05790	M19450	2
M05790	M05854	18699
M05790	M63001	12
M05790	M08001	36
M05790	M05858	5
M05790	M70235	1
M05790	M68276	1
M05790	M23079	108
M05790	M17042	1
M05790	M95001	3
M05790	M68307	4
M05790	M20710	1
M05790	M68547	2
M05790	M47161	1
M05790	M05282	4
M05790	M27001	1
M05790	M23675	7
M05790	M19809	2
M05790	M23670	4
M05790	M23672	11
M05790	M23570	37
M05790	M13688	3
M05790	M23678	34
M05790	M23574	4
M05790	M05266	37
M05790	M54405	2
M05790	M05264	3
M05790	M05034	1
M05790	M17174	6
M05790	M73236	1
M05790	M05107	12
M05790	M66400	1
M05790	M50577	1
M05790	M05234	3
M05790	M08137	1
M05790	M23001	178
M05790	M05031	7
M05790	M11001	45
M05790	M52110	1
M05790	M05615	10
M05790	M47605	1
M05790	M05837	4
M05790	M13836	4
M05790	M13838	2
M05790	M63272	1
M05790	M23162	8
M05790	M05212	63
M05790	M15176	1
M05790	M05591	11
M05790	M44560	1
M05790	M05190	9
M05790	M05660	6
M05790	M66572	1
M05790	M73443	1
M05790	M50573	1
M05790	M13670	2
M05790	M05197	4
M05790	M17486	2
M05790	M13140	4
M05790	M44090	1
M05790	M70215	11
M05790	M05172	1
M05790	M17388	11
M05790	M76233	1
M05790	M66682	3
M05790	M76036	1
M05790	M23855	3
M05790	M76834	5
M05790	M68081	3
M05790	M08433	4
M05790	M68406	1
M05790	M20011	1
M05790	M23555	318
M05790	M08634	1
M05790	M15087	1
M05790	M41530	1
M05790	M76622	1
M05790	M68615	1
M05790	M05679	6
M05790	M23417	18
M05790	M76109	1
M05790	M50001	3
M05790	M05585	5
M05790	M66594	1
M05790	M68001	6
M05790	M05467	5
M05790	M70678	1
M05790	M76248	1
M05790	M47189	2
M05790	M08421	1
M05790	M05001	845
M05790	M54261	1
M05790	M05607	5
M05790	M13052	5
M05790	M68573	1
M05790	M47058	1
M05790	M66170	7
M05790	M70702	1
M05790	M63130	2
M05790	M20032	1
M05790	M47745	1
M05790	M05079	83
M05790	M15572	12
M05790	M76520	5
M05790	M76736	2
M05790	M05541	1
M05790	M23350	312
M05790	M05809	1
M05790	M44001	3
M05790	M25320	8
M05790	M05376	1
M05790	M05649	2
M05790	M76400	3
M05790	M05887	2232
M05790	M76403	1
M05790	M05579	8
M05790	M76130	2
M05790	M19698	4
M05790	M13654	5
M05790	M68770	1
M05790	M05761	2
M05790	M13657	14
M52506	M17001	1
M52506	M05001	1
M52506	M76100	1
M52506	M52585	7
M52506	M66001	1
M52506	M52260	13
M52506	M52418	2
M52506	M52323	6
M52506	M52320	126
M52506	M52240	18
M52506	M41551	1
M52506	M52573	8
M52506	M52435	36
M52506	M52788	221
M52506	M52022	7
M52506	M52227	41
M52506	M52224	9
M52506	M52786	2
M52506	M76001	11
M52506	M19001	5
M52506	M52207	15
M52506	M52399	1
M52506	M76109	1
M52506	M52678	32
M52506	M52287	395
M52506	M52381	8
M52506	M52699	30
M52506	M52001	1182
M52506	M52411	9
M52506	M86749	1
M52506	M68001	1
M52506	M52720	1552
M52506	M19622	2
M52506	M76248	1
M52506	M05380	1
M52506	M86219	1
M52506	M19392	5
M52506	M76020	1
M52506	M52683	6
M52506	M66170	1
M52506	M52215	2
M52506	M52317	111
M52506	M19532	3
M52506	M19450	1
M52506	M52256	5
M52506	M52885	97
M52506	M52560	21
M52506	M52110	1
M52506	M52036	2
M52506	M52356	118
M52506	M52385	9
M52506	M52354	1521
M52506	M52540	1
M52506	M52352	197
M52506	M19075	2
M52506	M52838	9432
M52506	M52079	6
M52506	M52612	49
M52506	M76130	2
M52506	M52405	2
M52506	M52835	74
M52506	M76834	1
M05890	M17001	1
M05890	M05390	1
M05890	M05250	1
M05890	M05792	1
M05890	M17777	1
M05890	M05282	2
M05890	M73411	1
M05890	M05360	54
M05890	M05895	1
M05890	M76001	2
M05890	M05088	440
M05890	M05147	2
M05890	M05021	1
M05890	M05380	19
M05890	M19780	1
M05890	M05789	1
M05890	M23807	1
M05890	M05148	1
M05890	M68190	13
M05890	M20228	1
M05890	M05150	474
M05890	M05318	9
M05890	M05310	1104
M05890	M20001	2
M05890	M05038	3
M05890	M05036	1
M05890	M20710	2
M05890	M47001	4
M05890	M05031	169
M05890	M05030	1
M05890	M66001	3
M05890	M19548	1
M05890	M05736	142
M05890	M68655	3
M05890	M05541	3
M05890	M05425	1046
M05890	M05142	15
M05890	M05631	17
M05890	M05308	77
M05890	M52001	2
M05890	M05237	48
M05890	M05042	10
M05890	M05040	3
M05890	M05129	10
M05890	M05847	1
M05890	M20178	1
M05890	M05656	1
M05890	M25491	1
M05890	M41298	1
M05890	M05686	19
M05890	M05604	331
M05890	M05093	1
M05890	M23660	1
M05890	M05607	2
M05890	M05306	1
M05890	M05697	1
M05890	M20060	1
M05890	M05690	7975
M05890	M05858	1559
M05890	M23079	1
M05890	M68307	6
M05890	M05321	17
M05890	M68547	1
M05890	M19001	1
M05890	M05756	2
M05890	M05615	17
M05890	M13688	2
M05890	M05440	7
M05890	M05266	54
M05890	M05264	1
M05890	M17174	2
M05890	M05107	1
M05890	M05101	1
M05890	M68745	4
M05890	M68250	1
M05890	M23001	2
M05890	M05138	1
M05890	M11001	10
M05890	M68092	1
M05890	M63001	1
M05890	M05212	150
M05890	M05591	1
M05890	M05190	6094
M05890	M05660	1
M05890	M05667	1
M05890	M05664	1
M05890	M17380	3
M05890	M73268	1
M05890	M05172	2
M05890	M66682	1
M05890	M68081	4
M05890	M68406	4
M05890	M20011	1
M05890	M76400	1
M05890	M05347	1
M05890	M68615	1
M05890	M76109	1
M05890	M05585	1
M05890	M05670	1504
M05890	M73124	1
M05890	M68001	12
M05890	M05467	1
M05890	M17013	3
M05890	M76248	1
M05890	M05001	1184
M05890	M68689	1
M05890	M68575	1
M05890	M68276	2
M05890	M19455	1
M05890	M15572	6
M05890	M76520	1
M05890	M23350	1
M05890	M25320	2
M05890	M05376	2
M05890	M15238	1
M05890	M88001	1
M05890	M05887	32
M05890	M05579	89
M05890	M05079	428
M05890	M05761	2
M05890	M63548	1
M41518	M41615	285
M41518	M86569	1
M41518	M76318	1
M41518	M18592	2
M41518	M25312	4
M41518	M25743	3
M41518	M19585	8
M41518	M15238	1
M41518	M73861	1
M41518	M76892	4
M41518	M41359	2
M41518	M41020	339
M41518	M41357	660
M41518	M41026	88
M41518	M73555	1
M41518	M76001	36
M41518	M73024	2
M41518	M99524	1
M41518	M19622	2
M41518	M20011	1
M41518	M19780	1
M41518	M19824	10
M41518	M41668	12
M41518	M25386	1
M41518	M18753	4
M41518	M25430	1
M41518	M25307	5
M41518	M73483	6
M41518	M41349	320
M41518	M73319	3
M41518	M41132	602
M41518	M68190	2
M41518	M19130	6
M41518	M15516	1
M41518	M05318	1
M41518	M50568	3
M41518	M41676	4
M41518	M05837	1
M41518	M41396	4901
M41518	M25572	1
M41518	M41770	14
M41518	M19256	2
M41518	M41206	1
M41518	M41378	88
M41518	M25175	5
M41518	M73678	1
M41518	M25377	1
M41518	M73168	1
M41518	M73001	22
M41518	M73671	5
M41518	M05001	6
M41518	M25488	2
M41518	M25805	3
M41518	M19392	1
M41518	M52001	3
M41518	M05591	2
M41518	M25286	2
M41518	M15759	1
M41518	M05042	1
M41518	M18001	26
M41518	M86885	1
M41518	M88564	1
M41518	M73268	7
M41518	M76275	1
M41518	M73504	2
M41518	M86568	1
M41518	M25290	1
M41518	M85001	2
M41518	M19450	1
M41518	M18256	1
M41518	M73616	1
M41518	M63001	4
M41518	M08001	3
M41518	M66001	1
M41518	M86001	2
M41518	M41551	70
M41518	M41799	1
M41518	M41797	93494
M41518	M19001	32
M41518	M05756	1
M41518	M73217	9
M41518	M13688	1
M41518	M25781	1
M41518	M18410	3
M41518	M68745	1
M41518	M41078	9
M41518	M11001	150
M41518	M19473	1
M41518	M25178	2
M41518	M41306	6393
M41518	M73352	2
M41518	M41548	1
M41518	M63401	1
M41518	M73200	2
M41518	M73449	9
M41518	M05660	1
M41518	M73443	1
M41518	M76111	1
M41518	M41807	24
M41518	M17380	1
M41518	M41298	223
M41518	M19548	2
M41518	M41801	15
M41518	M76233	1
M41518	M76036	1
M41518	M76834	4
M41518	M15001	1
M41518	M23555	1
M41518	M41006	4
M41518	M52240	1
M41518	M41530	5
M41518	M41244	5
M41518	M41001	3272
M41518	M41872	8
M41518	M76109	2
M41518	M50001	4
M41518	M15761	1
M41518	M73124	1
M41518	M68001	1
M41518	M76248	2
M41518	M85139	1
M41518	M25758	1
M41518	M63130	3
M41518	M25754	16
M41518	M15572	2
M41518	M76520	3
M41518	M76147	1
M41518	M52356	1
M41518	M25320	1
M41518	M41016	29
M41518	M41524	36
M41518	M41013	1472
M41518	M73030	1
M41518	M76130	1
M41518	M19698	1
M41518	M41885	32
M41518	M52835	1
M76126	M17001	113
M76126	M66383	1
M76126	M05390	12
M76126	M54001	2
M76126	M76318	3715
M76126	M76250	8
M76126	M18592	2
M76126	M76497	99
M76126	M73483	3
M76126	M52260	4
M76126	M20383	1
M76126	M17616	4
M76126	M25312	14
M76126	M25743	5
M76126	M27205	2
M76126	M17486	3
M76126	M15238	1
M76126	M25151	1
M76126	M25785	1
M76126	M76892	3541
M76126	M76890	48796
M76126	M76122	30
M76126	M76895	479
M76126	M66088	8
M76126	M05360	13
M76126	M50006	3
M76126	M52693	2
M76126	M17873	5
M76126	M76001	27056
M76126	M05088	10
M76126	M17877	2
M76126	M13001	18
M76126	M19845	57
M76126	M66400	15
M76126	M63594	23
M76126	M19622	6
M76126	M25572	3
M76126	M05380	9
M76126	M63190	24
M76126	M76306	2371
M76126	M66594	4
M76126	M19821	7
M76126	M25386	2
M76126	M18753	1
M76126	M25430	3
M76126	M27361	4
M76126	M73152	1
M76126	M25307	7
M76126	M25148	2
M76126	M19824	1
M76126	M70001	1
M76126	M05789	3
M76126	M19809	3
M76126	M73352	5
M76126	M52378	1
M76126	M05148	1
M76126	M63690	22
M76126	M19137	2
M76126	M25269	5
M76126	M76869	2779
M76126	M76863	36
M76126	M19130	19
M76126	M66318	4
M76126	M52227	1
M76126	M15516	1
M76126	M25335	1
M76126	M15690	1
M76126	M50568	9
M76126	M52720	1
M76126	M81001	2
M76126	M05854	3
M76126	M52678	3
M76126	M20001	1
M76126	M73408	4
M76126	M27810	1
M76126	M05036	1
M76126	M20710	1
M76126	M76248	7300
M76126	M05031	1
M76126	M68190	6
M76126	M66001	421
M76126	M15759	1
M76126	M19300	15
M76126	M41797	6
M76126	M19548	57
M76126	M19256	5
M76126	M52240	1
M76126	M25175	4
M76126	M25402	1
M76126	M17653	2
M76126	M73678	11
M76126	M25377	2
M76126	M52354	1
M76126	M05197	3
M76126	M76147	306
M76126	M19142	61
M76126	M17777	3
M76126	M25488	8
M76126	M73675	1
M76126	M41551	1
M76126	M19585	1
M76126	M20228	1
M76126	M05631	5
M76126	M25805	2
M76126	M18001	3
M76126	M05318	1
M76126	M52001	61
M76126	M76041	26
M76126	M05541	3
M76126	M25286	6
M76126	M25843	1
M76126	M17088	6
M76126	M05042	1
M76126	M19392	18
M76126	M86885	1
M76126	M05129	28
M76126	M76364	316
M76126	M05045	1
M76126	M41359	2
M76126	M52317	1
M76126	M17524	28
M76126	M63272	21
M76126	M19318	1
M76126	M52256	1
M76126	M73411	3
M76126	M23182	2
M76126	M25099	1
M76126	M76670	11148
M76126	M08549	1
M76126	M23189	1
M76126	M73268	9
M76126	M91001	1
M76126	M76845	4
M76126	M27787	5
M76126	M52019	3
M76126	M52399	8
M76126	M76275	104
M76126	M05607	1
M76126	M70820	1
M76126	M25758	2
M76126	M25815	1
M76126	M52405	7
M76126	M76563	93
M76126	M25290	15
M76126	M54003	1
M76126	M25279	1
M76126	M20550	1
M76126	M25053	3
M76126	M73585	1
M76126	M27050	1
M76126	M85001	1
M76126	M05697	3
M76126	M19450	11
M76126	M05282	11
M76126	M63111	2
M76126	M63001	593
M76126	M08001	4
M76126	M05079	2
M76126	M86001	2
M76126	M17042	5
M76126	M25740	2
M76126	M05756	1
M76126	M95001	1
M76126	M68307	5
M76126	M76606	64506
M76126	M52788	2
M76126	M05321	5
M76126	M05284	1
M76126	M68679	1
M76126	M52786	8
M76126	M25214	1
M76126	M19001	208
M76126	M27001	5
M76126	M19807	9
M76126	M73217	1
M76126	M05206	1
M76126	M50573	3
M76126	M52418	1
M76126	M63470	66
M76126	M05615	4
M76126	M52560	2
M76126	M05440	6
M76126	M05266	13
M76126	M05264	4
M76126	M19573	171
M76126	M17174	43
M76126	M19743	6
M76126	M05107	12
M76126	M76377	1376
M76126	M76020	11
M76126	M05893	2
M76126	M47001	8
M76126	M76823	39
M76126	M23001	1
M76126	M20060	1
M76126	M73283	1
M76126	M11001	295
M76126	M76828	2118
M76126	M76036	941
M76126	M19473	2
M76126	M19110	11
M76126	M23672	1
M76126	M05837	1
M76126	M41306	1
M76126	M17272	3
M76126	M23350	1
M76126	M13836	1
M76126	M76616	1469
M76126	M73055	1
M76126	M68092	5
M76126	M52540	2
M76126	M25473	2
M76126	M19075	7
M76126	M05212	6
M76126	M63401	188
M76126	M73200	15
M76126	M73449	16
M76126	M05686	2
M76126	M73671	1
M76126	M05660	1
M76126	M66572	6
M76126	M73443	6
M76126	M76113	588
M76126	M05664	1
M76126	M76111	54435
M76126	M41807	1
M76126	M17380	6
M76126	M25322	2
M76126	M68755	2
M76126	M99001	1
M76126	M66687	6
M76126	M17388	13
M76126	M76233	4999
M76126	M66682	51
M76126	M41396	1
M76126	M63302	8
M76126	M52838	2
M76126	M73555	2
M76126	M15367	1
M76126	M76834	9283
M76126	M68081	6
M76126	M41298	2
M76126	M25035	1
M76126	M52694	4
M76126	M15001	2
M76126	M68406	7
M76126	M20011	1
M76126	M25530	2
M76126	M88001	35
M76126	M05690	1
M76126	M19100	3
M76126	M19693	2
M76126	M25875	1
M76126	M17614	4
M76126	M76622	155
M76126	M41001	17
M76126	M05679	4
M76126	M19780	8
M76126	M15764	1
M76126	M52687	1
M76126	M76109	5879
M76126	M50001	9
M76126	M19532	10
M76126	M66440	2
M76126	M73124	129
M76126	M76100	182
M76126	M68001	6
M76126	M05467	3
M76126	M17013	19
M76126	M19513	8
M76126	M18410	1
M76126	M05002	2
M76126	M23660	1
M76126	M05001	118
M76126	M76243	5
M76126	M66075	1
M76126	M76246	5
M76126	M25126	2
M76126	M05308	4
M76126	M66170	145
M76126	M19050	2
M76126	M63130	206
M76126	M25754	22
M76126	M73030	1
M76126	M68276	2
M76126	M54480	1
M76126	M19212	15
M76126	M19455	63
M76126	M73624	1
M76126	M15572	5
M76126	M76520	6047
M76126	M76736	384
M76126	M73001	183
M76126	M05642	1
M76126	M05809	2
M76126	M52356	4
M76126	M25320	9
M76126	M05376	1
M76126	M41016	1
M76126	M05649	1
M76126	M52885	1
M76126	M25326	1
M76126	M76400	159
M76126	M05887	4
M76126	M20787	1
M76126	M76403	77
M76126	M52287	2
M76126	M52683	1
M76126	M76130	841
M76126	M15763	1
M76126	M19698	192
M76126	M68077	1
M76126	M52835	4
M76126	M63548	31
M05400	M17001	4
M05400	M05390	4
M05400	M05250	1
M05400	M05790	1
M05400	M05652	3
M05400	M05360	86
M05400	M05364	1
M05400	M19001	1
M05400	M76001	9
M05400	M05088	99
M05400	M05086	1
M05400	M13001	3
M05400	M66400	1
M05400	M05380	29
M05400	M17662	1
M05400	M23807	4
M05400	M17541	1
M05400	M05154	1
M05400	M05150	1
M05400	M05318	248
M05400	M50568	3
M05400	M20001	1
M05400	M05036	1
M05400	M20710	1
M05400	M47001	2
M05400	M05237	2
M05400	M66001	3
M05400	M17653	1
M05400	M76147	1
M05400	M05425	2
M05400	M05631	38
M05400	M05308	14
M05400	M05148	193
M05400	M15759	1
M05400	M05042	2
M05400	M05129	439
M05400	M05847	1
M05400	M17524	2
M05400	M25658	1
M05400	M25718	1
M05400	M05686	11
M05400	M05607	424
M05400	M05697	21
M05400	M15861	1
M05400	M05854	2
M05400	M05690	1
M05400	M05858	1
M05400	M68307	2
M05400	M05321	13
M05400	M68547	1
M05400	M05282	331
M05400	M05756	1131
M05400	M05206	17
M05400	M05615	878
M05400	M05440	92
M05400	M05266	785
M05400	M05264	1
M05400	M05101	1
M05400	M15798	1
M05400	M11001	19
M05400	M05837	1
M05400	M63001	1
M05400	M05212	36
M05400	M05591	5
M05400	M05190	3
M05400	M05660	4
M05400	M73443	1
M05400	M05664	9
M05400	M05197	8
M05400	M17380	1
M05400	M76400	1
M05400	M70742	1
M05400	M17388	2
M05400	M66682	1
M05400	M76834	2
M05400	M68081	1
M05400	M68406	1
M05400	M23555	1
M05400	M05679	42
M05400	M76109	1
M05400	M05670	2
M05400	M05467	1373
M05400	M05240	2
M05400	M17013	45
M05400	M05002	364
M05400	M05001	1288
M05400	M25126	1
M05400	M66170	4
M05400	M63130	1
M05400	M19212	1
M05400	M15572	1
M05400	M05541	7
M05400	M05642	1
M05400	M25320	3
M05400	M05376	20260
M05400	M88001	1
M05400	M05887	1
M05400	M23001	1
M05400	M05579	1
M05400	M05079	5
M05400	M05761	3
M05400	M13657	1
M05368	M17001	78
M05368	M76130	2
M05368	M05390	244
M05368	M76318	1
M05368	M05792	1129
M05368	M17486	16
M05368	M17777	26
M05368	M05541	4
M05368	M08758	1
M05368	M76890	2
M05368	M05656	2
M05368	M76895	4
M05368	M05360	157
M05368	M05364	98
M05368	M17873	4
M05368	M76001	60
M05368	M05088	105
M05368	M17877	2
M05368	M13001	2
M05368	M63594	2
M05368	M05380	164
M05368	M63190	2
M05368	M19532	1
M05368	M05789	217
M05368	M23807	1
M05368	M76497	1
M05368	M17433	1
M05368	M68051	1
M05368	M76869	1
M05368	M73408	1
M05368	M68190	1
M05368	M05318	19
M05368	M50568	2
M05368	M25839	1
M05368	M05093	8
M05368	M05038	1
M05368	M05036	40
M05368	M05837	1
M05368	M05034	107
M05368	M47001	1
M05368	M05237	5
M05368	M05030	16
M05368	M66001	50
M05368	M19548	1
M05368	M73678	1
M05368	M76147	10
M05368	M66088	2
M05368	M05631	148
M05368	M05308	13
M05368	M05145	15
M05368	M05148	4
M05368	M95025	1
M05368	M05120	1
M05368	M05042	26
M05368	M05129	449
M05368	M76364	4
M05368	M05044	1
M05368	M05045	1
M05368	M05847	2
M05368	M17524	26
M05368	M63272	2
M05368	M05138	1
M05368	M95015	1
M05368	M76670	1
M05368	M05686	2
M05368	M05310	1
M05368	M05607	5
M05368	M76111	3
M05368	M05697	4
M05368	M19001	2
M05368	M63001	15
M05368	M08001	2
M05368	M05858	1
M05368	M17042	3
M05368	M68307	1
M05368	M76606	3
M05368	M52001	2
M05368	M05321	11
M05368	M68547	1
M05368	M17442	2
M05368	M63690	1
M05368	M05282	8492
M05368	M05756	1
M05368	M63470	5
M05368	M05615	28
M05368	M05209	14
M05368	M05440	6
M05368	M05266	224
M05368	M05264	3
M05368	M17174	20
M05368	M23672	1
M05368	M05101	74
M05368	M68418	1
M05368	M05031	1
M05368	M11001	28
M05368	M15322	1
M05368	M76828	3
M05368	M05861	20
[truncated: 171,857 more rows]
