# Supplementary material for: Evidence That Calls-Based and Mobility Networks Are Isomorphic
Source: PLoS One. 2015 Dec 29;10(12):e0145091. doi: 10.1371/journal.pone.0145091 (PMC4695092; doi:10.1371/journal.pone.0145091)
Supplement: S3 File — The minimal dataset necessary for the replication of the main results included in the paper. The zip file contains data and code used in the experiments. A readme file provides instructions. (ZIP) [file pone.0145091.s003.zip › mobility/maximum_spanning_tree.py]

#!/usr/bin/python

from optparse import OptionParser
from collections import defaultdict
import sys
import math

"""UnionFind
Union-find data structure. Based on Josiah Carlson's code,
http://aspn.activestate.com/ASPN/Cookbook/Python/Recipe/215912
with significant additional changes by D. Eppstein.
"""

class UnionFind:
    """Union-find data structure.

    Each unionFind instance X maintains a family of disjoint sets of
    hashable objects, supporting the following two methods:

    - X[item] returns a name for the set containing the given item.
      Each set is named by an arbitrarily-chosen one of its members; as
      long as the set remains unchanged it will keep the same name. If
      the item is not yet part of a set in X, a new singleton set is
      created for it.

    - X.union(item1, item2, ...) merges the sets containing each item
      into a single larger set.  If any item is not yet part of a set
      in X, it is added to X as one of the members of the merged set.
    """

    def __init__(self):
        """Create a new empty union-find structure."""
        self.weights = {}
        self.parents = {}

    def __getitem__(self, object):
        """Find and return the name of the set containing the object."""

        # check for previously unknown object
        if object not in self.parents:
            self.parents[object] = object
            self.weights[object] = 1
            return object

        # find path of objects leading to the root
        path = [object]
        root = self.parents[object]
        while root != path[-1]:
            path.append(root)
            root = self.parents[root]

        # compress the path and return
        for ancestor in path:
            self.parents[ancestor] = root
        return root
        
    def __iter__(self):
        """Iterate through all items ever found or unioned by this structure."""
        return iter(self.parents)

    def union(self, *objects):
        """Find the sets containing the objects and merge them all."""
        roots = [self[x] for x in objects]
        heaviest = max([(self.weights[r],r) for r in roots])[1]
        for r in roots:
            if r != heaviest:
                self.weights[heaviest] += self.weights[r]
                self.parents[r] = heaviest

"""MinimumSpanningTree.py

Kruskal's algorithm for minimum spanning trees. D. Eppstein, April 2006.
"""

def SpanningTree(G, max_min):
    """
    Return the minimum spanning tree of an undirected graph G.
    G should be represented in such a way that G[u][v] gives the
    length of edge u,v, and G[u][v] should always equal G[v][u].
    The tree is returned as a list of edges.
    """
    
    # Kruskal's algorithm: sort edges by weight, and add them one at a time.
    # We use Kruskal's algorithm, first because it is very simple to
    # implement once UnionFind exists, and second, because the only slow
    # part (the sort) is sped up by being built in to Python.
    subtrees = UnionFind()
    tree = []
    edges = [(G[u][v],u,v) for u in G for v in G[u]]
    edges.sort(reverse = (max_min == "max"))
    for W,u,v in edges:
        if subtrees[u] != subtrees[v]:
            tree.append((u,v,G[u][v]))
            subtrees.union(u,v)
    dictree = defaultdict(list)
    for element in tree:
       dictree[element[0]].append(element[1])
       #dictree[element[1]].append(element[0])
    return dictree

class MyParser(OptionParser): # To get arguments from command line
   def format_epilog(self, formatter):
      return self.epilog
parser = MyParser("python %prog [options]", description="Maximum/Minimum Spanning Tree.",epilog="")
(options, args) = parser.parse_args()

G = defaultdict(lambda : defaultdict(float))

sys.stderr.write("Reading graph...\n")
f = open(args[0], "r")
for line in f:
   fields = line.strip().split('\t')
   G[fields[0]][fields[1]] = float(fields[2])
f.close()

sys.stderr.write("Calculating spanning tree...\n")
T = SpanningTree(G, args[1])

sys.stderr.write("Printing maximum spanning tree and calculatin not spanning tree...\n")
fout_mst = open("%s.mst" % args[0], 'w')
fout_nst = open("%s.nst" % args[0], 'w')
for src in G:
   for trg in G[src]:
      if trg in T[src]:
         fout_mst.write("%s\t%s\t%s\n" % (src, trg, G[src][trg]))
      else:
         fout_nst.write("%s\t%s\t%s\n" % (src, trg, G[src][trg]))
fout_mst.close()
fout_nst.close()
