# Supplementary material for: Evidence That Calls-Based and Mobility Networks Are Isomorphic
Source: PLoS One. 2015 Dec 29;10(12):e0145091. doi: 10.1371/journal.pone.0145091 (PMC4695092; doi:10.1371/journal.pone.0145091)
Supplement: S3 File — The minimal dataset necessary for the replication of the main results included in the paper. The zip file contains data and code used in the experiments. A readme file provides instructions. (ZIP) [file pone.0145091.s003.zip › mobility/net-mat_clustering_agreement.py]

import math
import numpy as np
from sklearn import metrics
from sklearn.cluster import DBSCAN, KMeans
from collections import defaultdict
from sklearn.preprocessing import Normalizer

city_city_nedges = defaultdict(lambda : defaultdict(float))
with open("city_city_nedges_mobility", 'r') as f:
   for line in f:
      fields = line.strip().split('\t')
      city_city_nedges[fields[0]][fields[1]] = math.log(float(fields[2]))

cities = sorted(list(city_city_nedges))
      
matrix = np.zeros([863, 863])
for i in range(len(cities)):
   for trg in city_city_nedges[cities[i]]:
      j = cities.index(trg)
      matrix[(i, j)] = city_city_nedges[cities[i]][cities[j]]

Normalizer(copy = False).fit_transform(matrix)
db = KMeans(n_clusters = 81).fit(matrix)

city_matcluster = db.labels_

city_netcluster = {}
with open("dep_mobility_clusters", 'r') as f:
   header = True
   for line in f:
      if header:
         header = False
         continue
      fields = line.strip().split('\t')
      city_netcluster[cities.index(fields[0])] = fields[1]

city_netcluster = [city_netcluster[i] for i in range(len(cities))]

print "Matrix-Network cluster agreeement (Rand Score): %1.2f" % (metrics.adjusted_rand_score(city_matcluster, city_netcluster))
print "Matrix-Network cluster agreeement (Adj Mut Info): %1.2f" % (metrics.adjusted_mutual_info_score(city_matcluster, city_netcluster))
print "Matrix-Network cluster agreeement (Norm Mut Info): %1.2f" % (metrics.normalized_mutual_info_score(city_matcluster, city_netcluster))
