# Supplementary material for: Evidence That Calls-Based and Mobility Networks Are Isomorphic
Source: PLoS One. 2015 Dec 29;10(12):e0145091. doi: 10.1371/journal.pone.0145091 (PMC4695092; doi:10.1371/journal.pone.0145091)
Supplement: S3 File — The minimal dataset necessary for the replication of the main results included in the paper. The zip file contains data and code used in the experiments. A readme file provides instructions. (ZIP) [file pone.0145091.s003.zip › mobility/run_analysis.sh]

echo "Building network...";
python maximum_spanning_tree.py city_city_nedges_mobility max;
python backbone.py city_city_nedges_mobility.nst y print 0.01 | cat - city_city_nedges_mobility.mst | awk '{if(NF==3){print $0"\t1.0"}else{print}}' > city_city_nedges_mobility_mst_v0.01;
echo "Calculating clusters...";
./run_clusters.sh mobility 0.01;
echo "Verifying clustering robustness...";
python net-mat_clustering_agreement.py;
