# Supplementary material for: Evidence That Calls-Based and Mobility Networks Are Isomorphic
Source: PLoS One. 2015 Dec 29;10(12):e0145091. doi: 10.1371/journal.pone.0145091 (PMC4695092; doi:10.1371/journal.pone.0145091)
Supplement: S3 File — The minimal dataset necessary for the replication of the main results included in the paper. The zip file contains data and code used in the experiments. A readme file provides instructions. (ZIP) [file pone.0145091.s003.zip › mobility/run_clusters.sh]

echo "Preprocess...";
tail -n +2 city_city_nedges_$1_mst_v$2 | awk -F"\t" '{print $1;print $2}' | sort -u | cat -n | awk -F"\t" 'BEGIN{print "id\tnode"}{gsub(/ /, "", $1);print $1"\t"$2}' > $1_node_legend;
tail -n +2 $1_node_legend city_city_nedges_$1_mst_v$2 | awk -F"\t" '{if(NF==2){a[$2]=$1}else{if($1!=$2){print a[$1]"\t"a[$2]"\t"$3}}}' | tail -n +3 > city_city_nedges_$1_mst_v$2.edgelist;
echo "Infomap...";
./Infomap city_city_nedges_$1_mst_v$2.edgelist . -i link-list -u -s 128942 -N 100 -2 > /dev/null 2> /dev/null;
sed "s/\ /\t/g" city_city_nedges_$1_mst_v$2.tree | tail -n +2 $1_node_legend - | awk -F"\t" 'BEGIN{print "Muni\tLevel1";}{if(NF==2){a[$1]=$2}else if(NF==3){split($1,parts,":");gsub(/"/, "", $3);print a[$3]"\t"parts[1]}}' > dep_$1_clusters;
echo "Done!";
