# Supplementary material for: Evidence That Calls-Based and Mobility Networks Are Isomorphic
Source: PLoS One. 2015 Dec 29;10(12):e0145091. doi: 10.1371/journal.pone.0145091 (PMC4695092; doi:10.1371/journal.pone.0145091)
Supplement: S3 File — The minimal dataset necessary for the replication of the main results included in the paper. The zip file contains data and code used in the experiments. A readme file provides instructions. (ZIP) [file pone.0145091.s003.zip › scaling/distance_msratio.py]

import random
from collections import defaultdict

muni_muni_distance = {}
with open("muni_muni_distance", 'r') as f:
   for line in f:
      fields = line.strip().split('\t')
      muni_muni_distance[(fields[0], fields[1])] = float(fields[2])
      muni_muni_distance[(fields[1], fields[0])] = float(fields[2])

muni_muni_social = {}
with open("../social/city_city_nedges_social", 'r') as f:
   for line in f:
      fields = line.strip().split('\t')
      muni_muni_social[(fields[0], fields[1])] = float(fields[2])

muni_muni_mobility = {}
with open("../mobility/city_city_nedges_mobility", 'r') as f:
   for line in f:
      fields = line.strip().split('\t')
      muni_muni_mobility[(fields[0], fields[1])] = float(fields[2])

muni_pairs = set(muni_muni_social.keys())
distance_msratio = defaultdict(lambda : defaultdict(int))
for pair in muni_pairs:
   try:
      distance_msratio["%1.0f" % muni_muni_distance[pair] ]["%1.2f" % (muni_muni_mobility[pair] / muni_muni_social[pair])] += 1
   except:
      pass

with open("distance_msratio", 'w') as f:
   for distance in distance_msratio:
      for msratio in distance_msratio[distance]:
         f.write("%s\t%s\t%s\n" % (distance, msratio, distance_msratio[distance][msratio]))
