# Supplementary material for: Evidence That Calls-Based and Mobility Networks Are Isomorphic
Source: PLoS One. 2015 Dec 29;10(12):e0145091. doi: 10.1371/journal.pone.0145091 (PMC4695092; doi:10.1371/journal.pone.0145091)
Supplement: S3 File — The minimal dataset necessary for the replication of the main results included in the paper. The zip file contains data and code used in the experiments. A readme file provides instructions. (ZIP) [file pone.0145091.s003.zip › scaling/mob-socresc_clustering_agreement.py]

import math
import numpy as np
from sklearn import metrics
from sklearn.cluster import DBSCAN, KMeans
from collections import defaultdict
from sklearn.preprocessing import Normalizer

cities = set()
with open("city_city_nedges_socialrescaled", 'r') as f:
   for line in f:
      fields = line.strip().split('\t')
      cities.add(fields[0])
      cities.add(fields[1])
cities = sorted(list(cities))

city_mobcluster = {}
with open("../mobility/dep_mobility_clusters", 'r') as f:
   header = True
   for line in f:
      if header:
         header = False
         continue
      fields = line.strip().split('\t')
      try:
         city_mobcluster[cities.index(fields[0])] = fields[1]
      except:
         continue
city_mobcluster = [city_mobcluster[i] for i in range(len(cities))]

city_srecluster = {}
with open("dep_socialrescaled_clusters", 'r') as f:
   header = True
   for line in f:
      if header:
         header = False
         continue
      fields = line.strip().split('\t')
      try:
         city_srecluster[cities.index(fields[0])] = fields[1]
      except:
         continue
city_srecluster = [city_srecluster[i] for i in range(len(cities))]

print "S'-M cluster agreeement (Rand Score): %1.2f" % (metrics.adjusted_rand_score(city_mobcluster, city_srecluster))
print "S'-M cluster agreeement (Adj Mut Info): %1.2f" % (metrics.adjusted_mutual_info_score(city_mobcluster, city_srecluster))
print "S'-M cluster agreeement (Norm Mut Info): %1.2f" % (metrics.normalized_mutual_info_score(city_mobcluster, city_srecluster))
