# Supplementary material for: Evidence That Calls-Based and Mobility Networks Are Isomorphic
Source: PLoS One. 2015 Dec 29;10(12):e0145091. doi: 10.1371/journal.pone.0145091 (PMC4695092; doi:10.1371/journal.pone.0145091)
Supplement: S3 File — The minimal dataset necessary for the replication of the main results included in the paper. The zip file contains data and code used in the experiments. A readme file provides instructions. (ZIP) [file pone.0145091.s003.zip › scaling/muni_muni_distance]

M05001	M05002	52.4761693967
M05001	M05021	49.7587747722
M05001	M05030	26.5129864473
M05001	M05031	93.0845115295
M05001	M05034	76.3234976582
M05001	M05036	22.1731103966
M05001	M05038	67.344478779
M05001	M05040	132.43390684
M05001	M05042	47.5777010488
M05001	M05044	42.3112261335
M05001	M05045	214.764088768
M05001	M05051	304.741099679
M05001	M05079	34.3062349616
M05001	M05086	51.7901692008
M05001	M05088	10.5564035545
M05001	M05093	45.390078184
M05001	M05101	66.6196630367
M05001	M05107	93.8037944654
M05001	M05120	158.197907267
M05001	M05129	22.0674960836
M05001	M05138	56.9208102777
M05001	M05142	93.3207041836
M05001	M05145	76.8267354543
M05001	M05147	209.942395864
M05001	M05148	31.5941289494
M05001	M05150	63.897528716
M05001	M05154	198.69606774
M05001	M05172	200.279094098
M05001	M05190	61.850880671
M05001	M05197	48.7075804218
M05001	M05206	38.2772275143
M05001	M05209	41.6801203051
M05001	M05212	14.5226748762
M05001	M05234	114.248822847
M05001	M05237	37.4992939133
M05001	M05240	26.4416424174
M05001	M05250	173.526368704
M05001	M05264	36.0721421408
M05001	M05266	7.81117642749
M05001	M05282	38.1763343744
M05001	M05284	84.7762480334
M05001	M05306	67.5857199983
M05001	M05308	20.9478494793
M05001	M05310	63.8166679827
M05001	M05318	15.9716174867
M05001	M05321	48.9865059782
M05001	M05347	19.6668692645
M05001	M05353	60.4457064844
M05001	M05360	7.96937402891
M05001	M05361	103.863648379
M05001	M05364	74.4694597291
M05001	M05368	55.0474120326
M05001	M05376	28.4820649295
M05001	M05380	10.8044954832
M05001	M05390	52.8320509016
M05001	M05400	36.7097759479
M05001	M05411	56.350384316
M05001	M05425	93.502608069
M05001	M05440	27.0342632119
M05001	M05467	33.0319755184
M05001	M05480	156.643009083
M05001	M05490	278.280744263
M05001	M05495	217.792905788
M05001	M05541	37.3439976534
M05001	M05576	59.2043159544
M05001	M05579	129.283502878
M05001	M05585	112.634600845
M05001	M05591	105.647022447
M05001	M05604	130.625590737
M05001	M05607	18.7611562549
M05001	M05615	22.2184138554
M05001	M05631	10.6921745103
M05001	M05642	50.6591925537
M05001	M05649	65.3727886738
M05001	M05652	61.9541680373
M05001	M05656	27.3859885781
M05001	M05659	298.749081589
M05001	M05660	71.9597391153
M05001	M05664	25.9311644992
M05001	M05665	241.677031431
M05001	M05667	61.6777863752
M05001	M05670	68.3185314698
M05001	M05674	27.3559145914
M05001	M05679	41.1736726906
M05001	M05686	48.6843683977
M05001	M05690	53.6557753321
M05001	M05697	36.8376776611
M05001	M05736	134.789029072
M05001	M05756	69.8128566169
M05001	M05761	36.336284718
M05001	M05789	66.007844265
M05001	M05790	145.846870095
M05001	M05792	49.358478145
M05001	M05809	31.9662353009
M05001	M05837	235.461900441
M05001	M05842	97.2136089711
M05001	M05847	62.6853027855
M05001	M05854	124.010211083
M05001	M05858	102.70090058
M05001	M05861	33.7477726534
M05001	M05887	86.8623978674
M05001	M05890	73.8296390382
M05001	M05893	196.349677365
M05001	M05895	159.474959033
M05001	M08001	533.867755633
M05001	M08078	513.13198653
M05001	M08137	466.53922109
M05001	M08141	474.895832821
M05001	M08296	524.47599539
M05001	M08372	514.009326787
M05001	M08421	488.822569883
M05001	M08433	520.125800785
M05001	M08436	472.536914347
M05001	M08520	509.053806939
M05001	M08549	502.057405401
M05001	M08558	510.693596195
M05001	M08560	490.996970605
M05001	M08573	535.246117495
M05001	M08606	475.412251024
M05001	M08634	513.243152269
M05001	M08638	493.009781098
M05001	M08675	458.88745958
M05001	M08758	526.396987659
M05001	M08832	521.435968946
M05001	M08849	504.532577921
M05001	M11001	242.293640207
M05001	M13001	462.310542744
M05001	M13006	282.139892327
M05001	M13042	305.498107325
M05001	M13052	446.970573466
M05001	M13062	450.266183549
M05001	M13074	341.685693855
M05001	M13140	451.603368686
M05001	M13160	222.242863216
M05001	M13188	352.612701833
M05001	M13212	380.93795004
M05001	M13222	481.970209898
M05001	M13244	384.631025758
M05001	M13248	426.498981193
M05001	M13430	345.863591811
M05001	M13433	442.030473923
M05001	M13440	352.468486136
M05001	M13442	416.650110297
M05001	M13468	356.531460252
M05001	M13473	294.203595179
M05001	M13549	321.922316396
M05001	M13600	323.687914404
M05001	M13647	462.194950821
M05001	M13650	358.175754971
M05001	M13654	400.863716312
M05001	M13657	421.093471132
M05001	M13667	344.550939063
M05001	M13670	232.844240396
M05001	M13673	492.19033983
M05001	M13683	467.60975643
M05001	M13688	252.744622951
M05001	M13744	262.66599192
M05001	M13780	358.268042495
M05001	M13810	294.759947857
M05001	M13836	456.832575684
M05001	M13838	448.229618873
M05001	M13873	469.521631372
M05001	M13894	398.631698186
M05001	M15001	257.488563069
M05001	M15047	308.922770185
M05001	M15087	296.606275305
M05001	M15092	308.367694252
M05001	M15135	309.684097588
M05001	M15162	291.819204467
M05001	M15176	208.537997153
M05001	M15180	341.706601584
M05001	M15204	256.31522627
M05001	M15215	308.371748813
M05001	M15218	314.991755067
M05001	M15223	395.754255602
M05001	M15236	283.522839485
M05001	M15238	284.930630669
M05001	M15248	341.84223106
M05001	M15276	292.216909592
M05001	M15293	238.983011882
M05001	M15322	270.291170966
M05001	M15332	350.592371685
M05001	M15362	294.521633099
M05001	M15367	261.073217991
M05001	M15368	332.111865753
M05001	M15380	265.124191707
M05001	M15407	237.556531992
M05001	M15442	189.203530727
M05001	M15455	291.619961131
M05001	M15466	305.661284215
M05001	M15469	225.636862616
M05001	M15476	249.751465756
M05001	M15480	181.265046268
M05001	M15491	295.742263961
M05001	M15507	176.161065829
M05001	M15514	300.219577637
M05001	M15516	275.98855195
M05001	M15518	334.890152889
M05001	M15522	346.347764243
M05001	M15531	191.53195878
M05001	M15537	311.446955231
M05001	M15542	291.973705066
M05001	M15572	114.379283289
M05001	M15580	174.741249284
M05001	M15600	226.845596293
M05001	M15632	206.774589762
M05001	M15646	247.758713238
M05001	M15667	310.933417293
M05001	M15673	331.697537884
M05001	M15681	174.424476896
M05001	M15686	232.62694585
M05001	M15690	289.762703857
M05001	M15720	319.582969639
M05001	M15740	268.04469457
M05001	M15753	327.664646133
M05001	M15755	325.804675069
M05001	M15757	320.049624232
M05001	M15759	299.193716361
M05001	M15761	277.923696116
M05001	M15762	243.288487715
M05001	M15763	262.828644772
M05001	M15764	261.406470016
M05001	M15774	318.237442912
M05001	M15776	226.663376957
M05001	M15798	272.858028433
M05001	M15804	258.103478427
M05001	M15806	288.049045367
M05001	M15810	319.430882855
M05001	M15814	268.859675388
M05001	M15820	309.663422402
M05001	M15842	266.142119489
M05001	M15861	246.966288346
M05001	M15879	276.00783577
M05001	M15897	292.46765928
M05001	M17001	131.174624597
M05001	M17013	68.0372191192
M05001	M17042	114.135270244
M05001	M17050	106.984608243
M05001	M17088	145.708476361
M05001	M17174	138.049946612
M05001	M17272	105.038135374
M05001	M17380	132.428162806
M05001	M17388	92.0449182981
M05001	M17433	118.880882945
M05001	M17442	85.6582177496
M05001	M17444	119.809615537
M05001	M17486	117.060678553
M05001	M17513	80.0091717753
M05001	M17524	133.67975698
M05001	M17541	105.426797109
M05001	M17614	92.0643975589
M05001	M17616	121.822189514
M05001	M17653	93.830598757
M05001	M17662	104.14979968
M05001	M17777	86.5784346165
M05001	M17867	120.039980057
M05001	M17873	132.705280119
M05001	M17877	134.754267967
M05001	M18001	513.63449818
M05001	M18029	546.812959707
M05001	M18094	536.865548286
M05001	M18150	551.263506546
M05001	M18205	579.828376013
M05001	M18247	507.613695355
M05001	M18256	515.594412539
M05001	M18410	530.295641742
M05001	M18479	528.934029569
M05001	M18592	483.459938649
M05001	M18610	547.122569197
M05001	M18753	502.57155052
M05001	M18756	616.650358416
M05001	M18860	560.698253772
M05001	M19001	435.811408004
M05001	M19022	501.09885738
M05001	M19050	469.956179565
M05001	M19075	496.864264479
M05001	M19100	512.465893216
M05001	M19110	377.875664415
M05001	M19130	418.725560096
M05001	M19137	395.845191871
M05001	M19142	360.804883197
M05001	M19212	349.403508373
M05001	M19256	443.787360442
M05001	M19290	532.492572004
M05001	M19300	351.835165456
M05001	M19318	481.113531179
M05001	M19392	469.438004966
M05001	M19397	489.325969802
M05001	M19418	420.31977326
M05001	M19450	524.94696667
M05001	M19455	338.988902422
M05001	M19473	404.044495106
M05001	M19513	344.6879683
M05001	M19532	481.584061169
M05001	M19548	411.181115461
M05001	M19573	347.837836647
M05001	M19585	440.660986345
M05001	M19622	460.982499615
M05001	M19693	506.799332505
M05001	M19698	374.02882864
M05001	M19701	445.308107892
M05001	M19743	413.111584992
M05001	M19760	457.453292074
M05001	M19780	382.088802431
M05001	M19807	448.09238405
M05001	M19809	449.101429989
M05001	M19821	371.17612854
M05001	M19824	423.646189386
M05001	M19845	354.446488969
M05001	M20001	534.463772505
M05001	M20011	313.870113482
M05001	M20013	494.326594029
M05001	M20032	407.368229375
M05001	M20045	460.692109877
M05001	M20060	453.307027302
M05001	M20175	389.037239109
M05001	M20178	411.502493697
M05001	M20228	400.406970528
M05001	M20238	470.890286757
M05001	M20250	437.331832247
M05001	M20295	307.447242903
M05001	M20310	341.582093246
M05001	M20383	332.627119219
M05001	M20400	444.437393777
M05001	M20443	541.632348883
M05001	M20517	367.328667258
M05001	M20550	344.05150206
M05001	M20570	514.43609811
M05001	M20614	322.109314585
M05001	M20621	532.453848185
M05001	M20710	293.994620228
M05001	M20750	518.604090307
M05001	M20770	300.298229343
M05001	M20787	356.166212979
M05001	M23001	281.207049934
M05001	M23068	235.304425749
M05001	M23079	220.634544841
M05001	M23090	293.896185578
M05001	M23162	294.204997925
M05001	M23168	323.227922247
M05001	M23182	319.28557059
M05001	M23189	287.086132607
M05001	M23300	312.008162713
M05001	M23350	202.650980469
M05001	M23417	330.44735025
M05001	M23419	305.207888264
M05001	M23464	334.05088525
M05001	M23466	192.571997865
M05001	M23500	338.157833842
M05001	M23555	239.995286223
M05001	M23570	252.006326637
M05001	M23574	317.251796803
M05001	M23580	183.440698801
M05001	M23586	333.942572075
M05001	M23660	301.123402246
M05001	M23670	325.569081339
M05001	M23672	348.206756373
M05001	M23675	348.10743892
M05001	M23678	275.41970427
M05001	M23686	303.392055881
M05001	M23807	218.33486558
M05001	M23855	233.304076656
M05001	M25001	229.821562187
M05001	M25019	197.022807518
M05001	M25035	220.626327415
M05001	M25040	205.620299972
M05001	M25053	253.185236306
M05001	M25095	190.645145318
M05001	M25099	215.034945756
M05001	M25126	224.334118034
M05001	M25148	156.062598852
M05001	M25151	275.95533127
M05001	M25175	228.425853115
M05001	M25178	256.876984631
M05001	M25181	259.900584049
M05001	M25183	239.440284265
M05001	M25214	228.499151828
M05001	M25245	226.38864421
M05001	M25260	212.336046796
M05001	M25269	208.538018797
M05001	M25279	270.970083748
M05001	M25286	227.346821327
M05001	M25290	249.969863141
M05001	M25293	288.117085272
M05001	M25299	272.416097982
M05001	M25307	232.208994038
M05001	M25312	234.900116417
M05001	M25317	230.23930545
M05001	M25320	160.690509761
M05001	M25322	245.769690953
M05001	M25324	210.513871778
M05001	M25326	235.696297713
M05001	M25328	195.133238599
M05001	M25335	299.530370486
M05001	M25368	210.496137975
M05001	M25372	266.38793893
M05001	M25377	244.63058091
M05001	M25386	218.851263806
M05001	M25394	161.874156777
M05001	M25398	174.888346062
M05001	M25402	194.883464148
M05001	M25426	251.516860817
M05001	M25430	221.100969582
M05001	M25436	261.932176534
M05001	M25438	312.490954348
M05001	M25473	226.571446751
M05001	M25486	228.509167997
M05001	M25488	240.216126174
M05001	M25489	180.813316147
M05001	M25491	205.429311172
M05001	M25506	268.430531252
M05001	M25513	197.253140624
M05001	M25524	261.010023867
M05001	M25530	327.381566998
M05001	M25535	257.213879048
M05001	M25572	138.188102063
M05001	M25580	190.223014034
M05001	M25594	283.954033039
M05001	M25596	201.114937855
M05001	M25599	224.751941552
M05001	M25645	225.951621015
M05001	M25658	203.316246403
M05001	M25718	192.042663761
M05001	M25736	236.261995449
M05001	M25740	242.783950492
M05001	M25743	242.873558693
M05001	M25745	210.896169757
M05001	M25754	238.495943016
M05001	M25758	231.076009663
M05001	M25769	215.807163959
M05001	M25772	234.403516606
M05001	M25781	217.928189995
M05001	M25785	220.030280827
M05001	M25793	220.220625012
M05001	M25797	218.579834034
M05001	M25799	221.114597051
M05001	M25805	237.998786322
M05001	M25815	224.137804304
M05001	M25817	232.961435171
M05001	M25839	281.711743097
M05001	M25841	264.651091005
M05001	M25843	219.94745305
M05001	M25845	265.638096338
M05001	M25862	185.43540127
M05001	M25873	249.656368274
M05001	M25875	181.987803963
M05001	M25878	232.774880091
M05001	M25885	147.29033941
M05001	M25898	208.965928448
M05001	M25899	220.879600248
M05001	M27001	134.02307406
M05001	M27006	330.317886975
M05001	M27050	140.397238626
M05001	M27160	149.373002767
M05001	M27205	174.484741066
M05001	M27361	172.066153399
M05001	M27787	152.064807893
M05001	M27810	157.600489724
M05001	M41001	368.388935362
M05001	M41006	494.669451383
M05001	M41013	434.363190646
M05001	M41016	336.662300573
M05001	M41020	412.539662916
M05001	M41026	464.307507895
M05001	M41078	349.214274102
M05001	M41132	394.73469187
M05001	M41206	342.395622465
M05001	M41244	470.901456371
M05001	M41298	449.362917397
M05001	M41306	426.131868647
M05001	M41349	405.282786917
M05001	M41357	398.777581271
M05001	M41359	486.113151311
M05001	M41378	449.873612149
M05001	M41396	430.918936816
M05001	M41518	422.288910152
M05001	M41524	371.278553467
M05001	M41530	503.586852573
M05001	M41548	443.798024519
M05001	M41551	490.377812727
M05001	M41615	384.576179616
M05001	M41668	492.401835101
M05001	M41676	369.395606401
M05001	M41770	479.121585635
M05001	M41797	410.232442486
M05001	M41799	356.714788675
M05001	M41801	387.840866802
M05001	M41807	475.950735962
M05001	M41872	320.198410725
M05001	M41885	395.153411267
M05001	M44001	654.192287534
M05001	M44035	636.938892184
M05001	M44078	606.822396435
M05001	M44090	608.026358489
M05001	M44098	594.834028709
M05001	M44110	570.634785908
M05001	M44279	596.936937866
M05001	M44378	622.952733969
M05001	M44420	547.509909656
M05001	M44430	674.576911511
M05001	M44560	689.721858289
M05001	M44650	577.18259729
M05001	M44847	740.185148499
M05001	M44855	556.782208178
M05001	M44874	563.042425543
M05001	M47001	573.929436727
M05001	M47030	472.411397206
M05001	M47053	507.263461482
M05001	M47058	430.182180163
M05001	M47161	460.717969122
M05001	M47170	433.724158017
M05001	M47189	540.458506724
M05001	M47205	453.685707262
M05001	M47245	355.637137589
M05001	M47258	470.022175835
M05001	M47268	506.669096903
M05001	M47288	498.550969417
M05001	M47318	355.560069373
M05001	M47541	444.713048302
M05001	M47545	365.347630494
M05001	M47551	483.858359658
M05001	M47555	404.078270596
M05001	M47570	544.248219197
M05001	M47605	504.889843883
M05001	M47660	446.934289704
M05001	M47692	359.725513394
M05001	M47703	354.555541393
M05001	M47707	359.904782532
M05001	M47745	524.842482602
M05001	M47798	414.121849981
M05001	M47960	446.78469926
M05001	M47980	515.908847861
M05001	M50001	319.942304898
M05001	M50006	328.399354721
M05001	M50110	343.229907412
M05001	M50124	377.340368358
M05001	M50150	341.87714081
M05001	M50223	332.697126077
M05001	M50226	324.017594361
M05001	M50245	296.093313757
M05001	M50251	357.026158954
M05001	M50287	377.513173469
M05001	M50313	363.216920478
M05001	M50318	330.100963947
M05001	M50325	456.655210305
M05001	M50330	362.437404538
M05001	M50400	346.768095363
M05001	M50450	509.50824444
M05001	M50568	498.219848628
M05001	M50573	389.82384017
M05001	M50577	410.540678055
M05001	M50590	456.516447934
M05001	M50606	312.43917208
M05001	M50680	371.689834526
M05001	M50683	370.430837832
M05001	M50689	351.543734628
M05001	M50711	407.032798526
M05001	M52001	589.545815856
M05001	M52019	554.5978871
M05001	M52022	640.398903525
M05001	M52036	593.328753926
M05001	M52051	553.936659437
M05001	M52079	598.591520883
M05001	M52110	567.086713698
M05001	M52207	599.698891385
M05001	M52215	636.31108898
M05001	M52224	643.182218681
M05001	M52227	641.923548381
M05001	M52233	551.228296189
M05001	M52240	570.779151593
M05001	M52250	503.489071238
M05001	M52254	570.395338822
M05001	M52256	536.846522694
M05001	M52258	560.784160762
M05001	M52260	568.346895959
M05001	M52287	617.765505773
M05001	M52317	633.482377837
M05001	M52320	608.42492026
M05001	M52323	631.085854005
M05001	M52352	624.883884336
M05001	M52354	614.409080272
M05001	M52356	643.758097653
M05001	M52378	538.655524542
M05001	M52381	584.68903321
M05001	M52385	574.17834383
M05001	M52399	543.649883874
M05001	M52405	515.216299575
M05001	M52411	586.930188511
M05001	M52418	572.368887416
M05001	M52435	624.31936912
M05001	M52490	528.914440986
M05001	M52506	616.565780086
M05001	M52520	578.278018833
M05001	M52540	553.802343741
M05001	M52560	643.449550581
M05001	M52573	631.187857205
M05001	M52585	636.439505212
M05001	M52612	619.329260025
M05001	M52678	585.286942028
M05001	M52683	589.016933605
M05001	M52685	549.565082251
M05001	M52687	557.236774831
M05001	M52693	532.657009955
M05001	M52694	546.981877621
M05001	M52699	604.622439937
M05001	M52720	623.3326094
M05001	M52786	549.496973494
M05001	M52788	603.59768434
M05001	M52835	610.109994793
M05001	M52838	614.839286912
M05001	M52885	603.80883451
M05001	M54001	386.565419281
M05001	M54003	326.425368121
M05001	M54099	360.00581669
M05001	M54172	361.190509197
M05001	M54206	349.690503767
M05001	M54245	344.033955513
M05001	M54261	381.999014011
M05001	M54377	359.330177356
M05001	M54385	296.295525108
M05001	M54398	341.410023641
M05001	M54405	381.563906209
M05001	M54480	329.452593835
M05001	M54498	330.920847277
M05001	M54518	346.482975383
M05001	M54520	353.322486335
M05001	M54553	414.671961205
M05001	M54660	352.174704121
M05001	M54673	372.78229616
M05001	M54720	367.262374468
M05001	M54800	348.624186534
M05001	M54810	410.384919186
M05001	M54874	385.663870295
M05001	M63001	189.708887949
M05001	M63111	209.731308099
M05001	M63130	190.035880233
M05001	M63190	180.456818677
M05001	M63272	174.709763558
M05001	M63302	225.396742469
M05001	M63401	199.910613231
M05001	M63470	189.049096835
M05001	M63548	206.667859653
M05001	M63594	181.030377834
M05001	M63690	177.674029957
M05001	M66001	160.083601952
M05001	M66075	149.308071602
M05001	M66088	120.008645428
M05001	M66170	156.889616609
M05001	M66318	105.106342087
M05001	M66383	145.60733392
M05001	M66400	153.007101239
M05001	M66440	145.995980785
M05001	M66456	110.620633417
M05001	M66572	121.827415269
M05001	M66594	101.594627042
M05001	M66682	152.890012922
M05001	M66687	135.665328118
M05001	M68001	288.398279745
M05001	M68051	287.687489583
M05001	M68077	219.096671568
M05001	M68079	264.787694527
M05001	M68081	213.018503944
M05001	M68092	257.894036543
M05001	M68147	320.172398411
M05001	M68162	323.905350705
M05001	M68167	268.123829602
M05001	M68190	163.574258503
M05001	M68209	257.898788019
M05001	M68217	279.601915401
M05001	M68229	277.00281443
M05001	M68235	233.114070523
M05001	M68250	197.317234691
M05001	M68255	295.158676935
M05001	M68264	280.186700731
M05001	M68276	288.83260527
M05001	M68307	281.694532703
M05001	M68320	236.708588887
M05001	M68324	207.104458292
M05001	M68327	222.213851972
M05001	M68377	184.16966174
M05001	M68385	195.911058134
M05001	M68406	279.583294611
M05001	M68418	283.622373378
M05001	M68432	318.475797357
M05001	M68464	285.680168541
M05001	M68498	273.60240376
M05001	M68500	253.870856289
M05001	M68547	290.697892305
M05001	M68572	213.625824652
M05001	M68573	179.798616165
M05001	M68575	224.048164114
M05001	M68615	281.765116441
M05001	M68655	260.771018933
M05001	M68669	309.108688829
M05001	M68679	271.856684084
M05001	M68682	308.394448427
M05001	M68684	313.785088564
M05001	M68686	325.751632133
M05001	M68689	247.646384026
M05001	M68720	217.263506506
M05001	M68745	231.14259781
M05001	M68755	257.691394186
M05001	M68770	237.405342339
M05001	M68773	200.171146981
M05001	M68780	310.160525557
M05001	M68820	306.640078609
M05001	M68855	270.727662261
M05001	M68861	211.778488725
M05001	M68872	268.959006638
M05001	M68895	264.432478728
M05001	M70001	340.710981794
M05001	M70110	348.72672487
M05001	M70124	287.839436599
M05001	M70204	365.896184835
M05001	M70215	343.422972335
M05001	M70221	351.626238736
M05001	M70230	369.291506136
M05001	M70233	321.019939767
M05001	M70235	329.810553675
M05001	M70265	273.024304848
M05001	M70400	292.032259232
M05001	M70418	356.415434597
M05001	M70429	276.13261702
M05001	M70473	346.821420691
M05001	M70508	368.961770058
M05001	M70523	343.654814313
M05001	M70670	328.04591975
M05001	M70678	305.055515353
M05001	M70702	339.268390776
M05001	M70708	273.497531454
M05001	M70713	391.680151357
M05001	M70717	355.123494447
M05001	M70742	340.026991948
M05001	M70771	301.064227769
M05001	M70820	361.736813048
M05001	M70823	356.101179199
M05001	M73001	204.729375771
M05001	M73024	322.053741519
M05001	M73026	201.11318512
M05001	M73030	185.531090302
M05001	M73043	187.44797683
M05001	M73055	155.534840011
M05001	M73067	303.826452566
M05001	M73124	200.029922296
M05001	M73148	250.340460212
M05001	M73152	138.623244946
M05001	M73168	277.252913866
M05001	M73200	232.129329764
M05001	M73217	274.635796783
M05001	M73226	263.896246908
M05001	M73236	306.219957971
M05001	M73268	242.670779848
M05001	M73270	142.917782018
M05001	M73275	232.620165384
M05001	M73283	133.917174787
M05001	M73319	254.310829414
M05001	M73347	134.867550587
M05001	M73349	142.561276412
M05001	M73352	256.216820139
M05001	M73408	169.540781848
M05001	M73411	159.267476601
M05001	M73443	140.346304524
M05001	M73449	247.997285558
M05001	M73483	298.98570788
M05001	M73504	259.995735765
M05001	M73547	206.184563742
M05001	M73555	344.550443624
M05001	M73563	287.273929595
M05001	M73585	274.056008877
M05001	M73616	301.23078513
M05001	M73624	224.159670632
M05001	M73671	263.902002427
M05001	M73675	257.515472837
M05001	M73678	230.57997657
M05001	M73686	176.630595627
M05001	M73770	257.504904699
M05001	M73854	230.68188879
M05001	M73861	183.162314183
M05001	M73873	275.319936289
M05001	M76001	339.208945187
M05001	M76020	175.260297317
M05001	M76036	239.001960938
M05001	M76041	166.995690666
M05001	M76054	179.201222502
M05001	M76100	223.611666873
M05001	M76109	308.810409475
M05001	M76111	271.546268838
M05001	M76113	236.948303754
M05001	M76122	213.731884739
M05001	M76126	275.043244084
M05001	M76130	327.097679714
M05001	M76147	170.547780627
M05001	M76233	315.423761628
M05001	M76243	154.858364498
M05001	M76246	175.236977477
M05001	M76248	295.468933992
M05001	M76250	205.47726773
M05001	M76275	332.205494847
M05001	M76306	290.083304291
M05001	M76318	285.194840723
M05001	M76364	348.702928373
M05001	M76377	310.444492869
M05001	M76400	199.42055347
M05001	M76403	196.836275876
M05001	M76497	190.588798598
M05001	M76520	310.86660592
M05001	M76563	322.289153221
M05001	M76606	290.636362857
M05001	M76616	248.87515798
M05001	M76622	212.294109063
M05001	M76670	261.147503233
M05001	M76736	220.062449748
M05001	M76823	189.479327374
M05001	M76828	242.114763584
M05001	M76834	249.1617572
M05001	M76845	171.813447584
M05001	M76863	198.285726448
M05001	M76869	297.927908424
M05001	M76890	279.55382851
M05001	M76892	317.063220842
M05001	M76895	213.327753341
M05001	M81001	539.169824467
M05001	M81065	476.410676169
M05001	M81220	593.304204968
M05001	M81300	424.490119964
M05001	M81736	416.426836196
M05001	M81794	425.498573236
M05001	M85001	365.652626654
M05001	M85010	348.527485045
M05001	M85125	421.675483435
M05001	M85139	397.049749177
M05001	M85162	328.503563727
M05001	M85225	369.925565955
M05001	M85230	496.013113329
M05001	M85250	409.582275635
M05001	M85263	399.475163732
M05001	M85400	380.95647751
M05001	M85410	342.850075977
M05001	M85430	446.330477072
M05001	M85440	344.53888633
M05001	M86001	578.157406885
M05001	M86219	583.464077421
M05001	M86320	635.418943881
M05001	M86568	646.972486777
M05001	M86569	627.667383719
M05001	M86571	593.545357632
M05001	M86573	660.581995609
M05001	M86749	582.493046076
M05001	M86757	677.332720447
M05001	M86865	659.55853669
M05001	M86885	590.218205627
M05001	M88001	972.619139153
M05001	M88564	1014.05876307
M05001	M91001	1320.03973913
M05001	M94001	886.651099621
M05001	M95001	523.033616957
M05001	M95015	574.946607711
M05001	M95025	543.648500792
M05001	M97001	810.824428889
M05001	M99001	893.823409347
M05001	M99524	686.462127662
M05001	M99773	812.26403005
M05002	M05021	71.6328345989
M05002	M05030	40.5927037457
M05002	M05031	131.21461091
M05002	M05034	53.0403473745
M05002	M05036	46.4875669787
M05002	M05038	115.884067245
M05002	M05040	174.220612977
M05002	M05042	98.6094973653
M05002	M05044	81.1577245515
M05002	M05045	265.743333451
M05002	M05051	357.217222076
M05002	M05079	72.8412198176
M05002	M05086	103.468731449
M05002	M05088	61.9594158449
M05002	M05093	69.2635303006
M05002	M05101	65.5931249385
M05002	M05107	145.38299977
M05002	M05120	205.803747506
M05002	M05129	37.9500445919
M05002	M05138	107.269803108
M05002	M05142	101.871628269
M05002	M05145	34.898564641
M05002	M05147	260.453934239
M05002	M05148	34.3941317104
M05002	M05150	106.071780441
M05002	M05154	245.660479094
M05002	M05172	250.304430013
M05002	M05190	90.7988083865
M05002	M05197	40.8465768764
M05002	M05206	70.1946066149
M05002	M05209	59.3758153488
M05002	M05212	63.2647949161
M05002	M05234	163.907531672
M05002	M05237	81.4516528896
M05002	M05240	73.533048711
M05002	M05250	212.451016986
M05002	M05264	86.1641431717
M05002	M05266	45.0081689056
M05002	M05282	29.6833159405
M05002	M05284	133.810629706
M05002	M05306	117.835292143
M05002	M05308	65.1657949885
M05002	M05310	102.521023015
M05002	M05318	51.6407957468
M05002	M05321	60.209971325
M05002	M05347	57.3583386317
M05002	M05353	52.9661775632
M05002	M05360	46.8464683439
M05002	M05361	156.079471472
M05002	M05364	48.1753965314
M05002	M05368	39.624894247
M05002	M05376	27.4184969627
M05002	M05380	46.454905071
M05002	M05390	21.4062184833
M05002	M05400	21.6630086571
M05002	M05411	108.679246168
M05002	M05425	109.064593339
M05002	M05440	44.1302736431
M05002	M05467	20.287591523
M05002	M05480	205.672236777
M05002	M05490	330.10831145
M05002	M05495	259.81959806
M05002	M05541	51.7064172253
M05002	M05576	45.5042203097
M05002	M05579	135.147757654
M05002	M05585	106.896837912
M05002	M05591	83.6106352463
M05002	M05604	159.745254083
M05002	M05607	34.6660257596
M05002	M05615	40.2605851327
M05002	M05631	44.7957910783
M05002	M05642	59.1953240059
M05002	M05649	64.6493757883
M05002	M05652	41.4838124866
M05002	M05656	78.9817954204
M05002	M05659	351.185922143
M05002	M05660	56.2538091268
M05002	M05664	76.8158078705
M05002	M05665	293.906758092
M05002	M05667	73.5106889665
M05002	M05670	91.0687472027
M05002	M05674	55.2054291094
M05002	M05679	16.8009181547
M05002	M05686	97.1106674886
M05002	M05690	81.7884253941
M05002	M05697	43.1598875442
M05002	M05736	165.00565661
M05002	M05756	30.5700200436
M05002	M05761	88.2869597774
M05002	M05789	34.3818129197
M05002	M05790	194.058015412
M05002	M05792	42.6021669315
M05002	M05809	49.1673280695
M05002	M05837	286.682749796
M05002	M05842	146.805204119
M05002	M05847	97.1182338244
M05002	M05854	171.48414073
M05002	M05858	127.650159631
M05002	M05861	37.213984012
M05002	M05887	134.898769749
M05002	M05890	100.208604082
M05002	M05893	209.746545301
M05002	M05895	198.803798245
M05002	M08001	581.184561388
M05002	M08078	560.849318092
M05002	M08137	513.78386931
M05002	M08141	522.197833386
M05002	M08296	572.055037913
M05002	M08372	562.262634976
M05002	M08421	537.39526383
M05002	M08433	567.214384821
M05002	M08436	520.2170585
M05002	M08520	555.9686526
M05002	M08549	550.53016842
M05002	M08558	558.101275731
M05002	M08560	537.909500032
M05002	M08573	582.970558204
M05002	M08606	523.895743864
M05002	M08634	560.206216025
M05002	M08638	540.62839686
M05002	M08675	506.499615472
M05002	M08758	573.576990255
M05002	M08832	569.480795219
M05002	M08849	552.443987631
M05002	M11001	196.447038136
M05002	M13001	512.311986079
M05002	M13006	323.493689313
M05002	M13042	339.144520262
M05002	M13052	496.305050961
M05002	M13062	498.120359496
M05002	M13074	380.044325541
M05002	M13140	498.941101134
M05002	M13160	242.690737144
M05002	M13188	396.918619312
M05002	M13212	427.105960613
M05002	M13222	531.313942114
M05002	M13244	432.464726384
M05002	M13248	473.972241878
M05002	M13430	390.987249994
M05002	M13433	490.737718832
M05002	M13440	393.432150194
M05002	M13442	465.737191624
M05002	M13468	398.965296826
M05002	M13473	325.415802365
M05002	M13549	363.611005301
M05002	M13600	357.161002218
M05002	M13647	510.772504243
M05002	M13650	399.568778204
M05002	M13654	449.007196849
M05002	M13657	469.173386473
M05002	M13667	382.185376441
M05002	M13670	255.948060741
M05002	M13673	541.328536772
M05002	M13683	517.077596497
M05002	M13688	283.704071959
M05002	M13744	291.737116942
M05002	M13780	401.987205172
M05002	M13810	332.647599104
M05002	M13836	506.581840291
M05002	M13838	497.995938413
M05002	M13873	518.517227552
M05002	M13894	444.915371393
M05002	M15001	231.275045809
M05002	M15047	283.894192431
M05002	M15087	280.04864579
M05002	M15092	290.663863972
M05002	M15135	276.032153192
M05002	M15162	275.090218705
M05002	M15176	181.634310349
M05002	M15180	335.010040945
M05002	M15204	232.378126944
M05002	M15215	289.129842124
M05002	M15218	308.094316802
M05002	M15223	394.517758561
M05002	M15236	246.59552255
M05002	M15238	265.246595313
M05002	M15248	334.39120552
M05002	M15276	273.765414095
M05002	M15293	216.764958438
M05002	M15322	233.798809443
M05002	M15332	342.191294403
M05002	M15362	271.654976853
M05002	M15367	232.33289578
M05002	M15368	318.767460697
M05002	M15380	229.726736229
M05002	M15407	212.694989907
M05002	M15442	159.029683142
M05002	M15455	260.269358537
M05002	M15466	284.524353412
M05002	M15469	206.001251376
M05002	M15476	223.582277247
M05002	M15480	149.729053352
M05002	M15491	275.001105745
M05002	M15507	148.265482397
M05002	M15514	268.098695498
M05002	M15516	255.185582315
M05002	M15518	307.084419478
M05002	M15522	338.102770537
M05002	M15531	164.759504173
M05002	M15537	295.28699151
M05002	M15542	267.42389959
M05002	M15572	95.1677189912
M05002	M15580	142.678310106
M05002	M15600	199.438967311
M05002	M15632	183.288308639
M05002	M15646	219.970333618
M05002	M15667	274.439947931
M05002	M15673	322.098972613
M05002	M15681	146.250693414
M05002	M15686	217.833561751
M05002	M15690	255.63600421
M05002	M15720	305.219172352
M05002	M15740	241.90083387
M05002	M15753	317.933516764
M05002	M15755	310.478765015
M05002	M15757	303.951242864
M05002	M15759	277.982391637
M05002	M15761	241.406047239
M05002	M15762	216.644697057
M05002	M15763	241.018433494
M05002	M15764	235.403996276
M05002	M15774	306.621310398
M05002	M15776	201.470297755
M05002	M15798	238.122160994
M05002	M15804	227.984030108
M05002	M15806	266.536848587
M05002	M15810	310.980814919
M05002	M15814	244.087856516
M05002	M15820	289.06094148
M05002	M15842	233.157150715
M05002	M15861	216.920686279
M05002	M15879	247.572071188
M05002	M15897	263.302878677
M05002	M17001	81.3082794198
M05002	M17013	19.8662289969
M05002	M17042	73.0923268103
M05002	M17050	56.7659445021
M05002	M17088	102.916952325
M05002	M17174	90.0672234132
M05002	M17272	56.9469508644
M05002	M17380	92.0078870235
M05002	M17388	44.4319169662
M05002	M17433	66.9069931009
M05002	M17442	39.9802718136
M05002	M17444	69.1088100323
M05002	M17486	68.2273630123
M05002	M17513	29.030673871
M05002	M17524	86.420548032
M05002	M17541	53.965353349
M05002	M17614	50.5902750676
M05002	M17616	79.2235613428
M05002	M17653	43.6607124872
M05002	M17662	59.235333359
M05002	M17777	42.9498831288
M05002	M17867	74.1156969037
M05002	M17873	83.0222521357
M05002	M17877	94.3416710137
M05002	M18001	464.011573358
M05002	M18029	498.261689625
M05002	M18094	488.340093408
M05002	M18150	499.535486959
M05002	M18205	531.350550041
M05002	M18247	456.891515952
M05002	M18256	465.112073639
M05002	M18410	480.151641066
M05002	M18479	479.804349896
M05002	M18592	432.299704864
M05002	M18610	498.974137746
M05002	M18753	450.801630608
M05002	M18756	565.96167476
M05002	M18860	511.422810759
M05002	M19001	392.761468529
M05002	M19022	458.701120098
M05002	M19050	431.647580884
M05002	M19075	457.384693455
M05002	M19100	470.637277913
M05002	M19110	336.829771249
M05002	M19130	375.748548115
M05002	M19137	352.650145822
M05002	M19142	317.701971997
M05002	M19212	305.22453274
M05002	M19256	402.379596259
M05002	M19290	490.959585983
M05002	M19300	308.967442555
M05002	M19318	449.099819246
M05002	M19392	427.071323657
M05002	M19397	446.503780789
M05002	M19418	384.250870144
M05002	M19450	484.30128068
M05002	M19455	294.890821422
M05002	M19473	362.040864625
M05002	M19513	301.122343874
M05002	M19532	440.416529714
M05002	M19548	368.037019012
M05002	M19573	305.378049267
M05002	M19585	396.623402259
M05002	M19622	418.411965278
M05002	M19693	463.682485406
M05002	M19698	331.530585267
M05002	M19701	410.481027207
M05002	M19743	368.648309115
M05002	M19760	414.117140112
M05002	M19780	341.144719072
M05002	M19807	405.411923364
M05002	M19809	416.387546399
M05002	M19821	326.764356459
M05002	M19824	379.103847191
M05002	M19845	312.153909326
M05002	M20001	572.160711618
M05002	M20011	342.311714023
M05002	M20013	530.221067151
M05002	M20032	446.775837273
M05002	M20045	495.475152151
M05002	M20060	493.529101231
M05002	M20175	426.403751192
M05002	M20178	447.239992445
M05002	M20228	434.824343924
M05002	M20238	512.326197535
M05002	M20250	473.905215787
M05002	M20295	337.623706998
M05002	M20310	368.412070161
M05002	M20383	364.538085877
M05002	M20400	478.982999853
M05002	M20443	577.49929237
M05002	M20517	400.927882493
M05002	M20550	376.297726307
M05002	M20570	554.058722492
M05002	M20614	347.973413952
M05002	M20621	569.212348195
M05002	M20710	314.007771686
M05002	M20750	555.196111182
M05002	M20770	324.481801684
M05002	M20787	391.22144389
M05002	M23001	332.859643406
M05002	M23068	282.181113565
M05002	M23079	270.43052079
M05002	M23090	346.293966647
M05002	M23162	345.520969854
M05002	M23168	373.76334454
M05002	M23182	368.696434639
M05002	M23189	337.670500312
M05002	M23300	363.279002787
M05002	M23350	251.118508629
M05002	M23417	381.744128072
M05002	M23419	357.666576877
M05002	M23464	384.809650349
M05002	M23466	242.037959579
M05002	M23500	390.246235278
M05002	M23555	290.430735632
M05002	M23570	301.981301697
M05002	M23574	369.602570238
M05002	M23580	234.596195699
M05002	M23586	384.865938675
M05002	M23660	350.777246449
M05002	M23670	375.681558881
M05002	M23672	399.220988316
M05002	M23675	399.886706729
M05002	M23678	326.383375663
M05002	M23686	354.827186762
M05002	M23807	270.785404951
M05002	M23855	285.749536242
M05002	M25001	178.071588936
M05002	M25019	149.746936768
M05002	M25035	170.309755242
M05002	M25040	157.165210608
M05002	M25053	202.264260606
M05002	M25095	142.348803073
M05002	M25099	167.249357886
M05002	M25126	182.070861154
M05002	M25148	113.775747408
M05002	M25151	228.886252727
M05002	M25175	184.940633913
M05002	M25178	209.454013474
M05002	M25181	214.217978568
M05002	M25183	203.350165205
M05002	M25214	183.212360275
M05002	M25245	177.083314741
M05002	M25260	166.574946383
M05002	M25269	161.379035583
M05002	M25279	225.054361906
M05002	M25286	180.994841876
M05002	M25290	199.586258558
M05002	M25293	247.487455611
M05002	M25299	231.601903536
M05002	M25307	179.919951552
M05002	M25312	185.721386301
M05002	M25317	198.480535172
M05002	M25320	114.347207558
M05002	M25322	203.289418891
M05002	M25324	158.538617587
M05002	M25326	195.510271812
M05002	M25328	147.539708795
M05002	M25335	252.213848754
M05002	M25368	159.082178666
M05002	M25372	225.568124622
M05002	M25377	199.979828365
M05002	M25386	169.450501312
M05002	M25394	123.076915387
M05002	M25398	132.87806331
M05002	M25402	150.134076544
M05002	M25426	215.149131037
M05002	M25430	174.55545028
M05002	M25436	225.167520801
M05002	M25438	270.869573561
M05002	M25473	179.62873342
M05002	M25486	189.65053628
M05002	M25488	188.428560807
M05002	M25489	137.365387197
M05002	M25491	160.867133345
M05002	M25506	216.82010408
M05002	M25513	157.885062895
M05002	M25524	209.663546178
M05002	M25530	285.603542082
M05002	M25535	207.241573389
M05002	M25572	98.8585781148
M05002	M25580	140.367279661
M05002	M25594	236.767783167
M05002	M25596	151.7958651
M05002	M25599	173.734153349
M05002	M25645	177.278304047
M05002	M25658	157.979835465
M05002	M25718	145.723430601
M05002	M25736	197.695210384
M05002	M25740	193.957239888
M05002	M25743	192.80524988
M05002	M25745	180.687839684
M05002	M25754	190.72357193
M05002	M25758	189.470412907
M05002	M25769	172.123544006
M05002	M25772	196.986306681
M05002	M25781	182.900748538
M05002	M25785	176.808123248
M05002	M25793	183.038110047
M05002	M25797	169.752336716
M05002	M25799	176.92523465
M05002	M25805	187.148602047
M05002	M25815	172.746776501
M05002	M25817	192.139675575
M05002	M25839	241.483018212
M05002	M25841	218.263552427
M05002	M25843	186.207170412
M05002	M25845	217.99877516
M05002	M25862	142.271779441
M05002	M25873	215.909457187
M05002	M25875	136.038753168
M05002	M25878	181.962873262
M05002	M25885	114.65887957
M05002	M25898	160.655811465
M05002	M25899	180.356041147
M05002	M27001	135.752979582
M05002	M27006	380.474353584
M05002	M27050	135.380705904
M05002	M27160	137.987802652
M05002	M27205	155.647359617
M05002	M27361	155.859592101
M05002	M27787	135.969175949
M05002	M27810	143.725428815
M05002	M41001	317.370257135
M05002	M41006	446.253342522
M05002	M41013	385.442382979
M05002	M41016	285.402207758
M05002	M41020	361.722112546
M05002	M41026	415.492399248
M05002	M41078	297.309919156
M05002	M41132	343.988972167
M05002	M41206	290.02914526
M05002	M41244	423.062076702
M05002	M41298	399.94822144
M05002	M41306	375.677237102
M05002	M41349	355.112013043
M05002	M41357	349.674753847
M05002	M41359	439.588522201
M05002	M41378	402.477432532
M05002	M41396	382.894715222
M05002	M41518	373.554096057
M05002	M41524	320.732018238
M05002	M41530	456.572871076
M05002	M41548	395.198053663
M05002	M41551	442.906256446
M05002	M41615	333.548088128
M05002	M41668	446.019678858
M05002	M41676	319.810658746
M05002	M41770	430.451628291
M05002	M41797	361.153655426
M05002	M41799	305.144193805
M05002	M41801	338.291617556
M05002	M41807	427.884972284
M05002	M41872	268.746228444
M05002	M41885	345.129002232
M05002	M44001	692.922554839
M05002	M44035	672.818581926
M05002	M44078	643.23258306
M05002	M44090	648.292446072
M05002	M44098	631.594146881
M05002	M44110	606.824156276
M05002	M44279	633.493745835
M05002	M44378	659.458720706
M05002	M44420	584.209809033
M05002	M44430	709.479514063
M05002	M44560	727.05721997
M05002	M44650	614.231629679
M05002	M44847	776.118216514
M05002	M44855	593.175121692
M05002	M44874	599.411585103
M05002	M47001	618.586923383
M05002	M47030	514.567236718
M05002	M47053	550.922521668
M05002	M47058	472.471418872
M05002	M47161	507.867383845
M05002	M47170	479.16106341
M05002	M47189	584.723364313
M05002	M47205	500.582842532
M05002	M47245	393.01992689
M05002	M47258	517.007436662
M05002	M47268	550.893867614
M05002	M47288	542.057692591
M05002	M47318	395.868047372
M05002	M47541	492.005421585
M05002	M47545	408.260171262
M05002	M47551	529.618069776
M05002	M47555	450.271913457
M05002	M47570	589.281553336
M05002	M47605	551.568650186
M05002	M47660	489.740594248
M05002	M47692	401.489935204
M05002	M47703	397.597937655
M05002	M47707	403.709221634
M05002	M47745	571.761296325
M05002	M47798	460.854473422
M05002	M47960	492.960409539
M05002	M47980	560.131130817
M05002	M50001	273.30853699
M05002	M50006	280.441271202
M05002	M50110	304.664785995
M05002	M50124	337.081524161
M05002	M50150	293.444160339
M05002	M50223	283.133199112
M05002	M50226	279.776179215
M05002	M50245	249.860096957
M05002	M50251	306.892536379
M05002	M50287	327.817056227
M05002	M50313	313.404731081
M05002	M50318	281.22622045
M05002	M50325	409.319156559
M05002	M50330	311.043869117
M05002	M50400	295.643203419
M05002	M50450	460.695028717
M05002	M50568	460.818995985
M05002	M50573	348.455453502
M05002	M50577	361.289464026
M05002	M50590	407.398664376
M05002	M50606	266.80431596
M05002	M50680	325.235038057
M05002	M50683	319.517323158
M05002	M50689	302.31953113
M05002	M50711	356.014265334
M05002	M52001	548.215057116
M05002	M52019	512.727895401
M05002	M52022	600.777332592
M05002	M52036	553.549134465
M05002	M52051	512.375628599
M05002	M52079	563.427265364
M05002	M52110	525.393790815
M05002	M52207	559.623191042
M05002	M52215	595.589471018
M05002	M52224	603.653657351
M05002	M52227	602.919750395
M05002	M52233	512.885425702
M05002	M52240	529.768703244
M05002	M52250	472.759431172
M05002	M52254	530.64557241
M05002	M52256	497.206736204
M05002	M52258	518.815983554
M05002	M52260	528.154141294
M05002	M52287	576.980817593
M05002	M52317	594.204627127
M05002	M52320	568.435520985
M05002	M52323	590.764446203
M05002	M52352	584.446673064
M05002	M52354	573.856634823
M05002	M52356	603.617307131
M05002	M52378	496.303981564
M05002	M52381	544.346574619
M05002	M52385	535.375267265
M05002	M52399	502.291547777
M05002	M52405	475.985172881
M05002	M52411	547.414239877
M05002	M52418	533.302767121
M05002	M52435	585.937495363
M05002	M52490	499.100077498
M05002	M52506	576.568993023
M05002	M52520	549.109931106
M05002	M52540	514.542378883
M05002	M52560	602.954491022
M05002	M52573	590.587961387
M05002	M52585	596.39400329
M05002	M52612	582.079428949
M05002	M52678	546.354028551
M05002	M52683	549.062929518
M05002	M52685	507.477487099
M05002	M52687	516.210558368
M05002	M52693	490.680914989
M05002	M52694	505.223089726
M05002	M52699	565.515870428
M05002	M52720	583.680294916
M05002	M52786	509.29683606
M05002	M52788	562.610138143
M05002	M52835	579.849503978
M05002	M52838	575.242278975
M05002	M52885	562.964490136
M05002	M54001	399.931056873
M05002	M54003	347.609674597
M05002	M54099	370.819015827
M05002	M54172	371.689694598
M05002	M54206	376.774424054
M05002	M54245	372.55391429
M05002	M54261	397.255777279
M05002	M54377	364.456218497
M05002	M54385	313.30144205
M05002	M54398	364.732988908
M05002	M54405	394.05661353
M05002	M54480	336.079052857
M05002	M54498	355.920841056
M05002	M54518	353.828243668
M05002	M54520	361.0430819
M05002	M54553	431.609677634
M05002	M54660	366.449403202
M05002	M54673	387.110996834
M05002	M54720	385.279236404
M05002	M54800	375.200177903
M05002	M54810	432.02598518
M05002	M54874	397.904549349
M05002	M63001	142.013572581
M05002	M63111	162.529617711
M05002	M63130	141.683078088
M05002	M63190	132.167719421
M05002	M63272	127.018542555
M05002	M63302	178.378036269
M05002	M63401	153.72157089
M05002	M63470	142.776047484
M05002	M63548	159.27091155
M05002	M63594	134.978855102
M05002	M63690	128.545733873
M05002	M66001	113.690056383
M05002	M66075	109.774148061
M05002	M66088	81.17254921
M05002	M66170	109.816908047
M05002	M66318	65.8565514467
M05002	M66383	107.95618771
M05002	M66400	110.980063244
M05002	M66440	100.583807329
M05002	M66456	74.118411599
M05002	M66572	93.0237128209
M05002	M66594	60.7692562905
M05002	M66682	104.793879887
M05002	M66687	98.3526911833
M05002	M68001	295.066160013
M05002	M68051	286.185776187
M05002	M68077	201.167135513
M05002	M68079	262.726573214
M05002	M68081	225.448911652
M05002	M68092	265.495955358
M05002	M68147	313.730842987
M05002	M68162	322.442839826
M05002	M68167	258.281882742
M05002	M68190	160.162876727
M05002	M68209	250.112798922
M05002	M68217	267.066031055
M05002	M68229	273.526570294
M05002	M68235	234.528139219
M05002	M68250	181.86033586
M05002	M68255	308.753286544
M05002	M68264	265.512607821
M05002	M68276	294.439846738
M05002	M68307	287.990149053
M05002	M68320	225.23552834
M05002	M68324	190.069959646
M05002	M68327	206.74711032
M05002	M68377	163.4157003
M05002	M68385	186.280686153
M05002	M68406	287.067497837
M05002	M68418	283.667346462
M05002	M68432	315.152376257
M05002	M68464	279.0935218
M05002	M68498	264.566641331
M05002	M68500	243.497393183
M05002	M68547	294.597359214
M05002	M68572	194.161667149
M05002	M68573	185.725026256
M05002	M68575	242.94990332
M05002	M68615	294.965687538
M05002	M68655	276.067831264
M05002	M68669	308.163599601
M05002	M68679	267.579573472
M05002	M68682	299.82195868
M05002	M68684	309.75595204
M05002	M68686	320.26605006
M05002	M68689	253.204024959
M05002	M68720	210.245563669
M05002	M68745	229.467951534
M05002	M68755	252.062153097
M05002	M68770	223.79910679
M05002	M68773	181.656402096
M05002	M68780	319.849706681
M05002	M68820	313.093460119
M05002	M68855	264.129858234
M05002	M68861	196.036732899
M05002	M68872	267.413173392
M05002	M68895	265.986940074
M05002	M70001	390.106148172
M05002	M70110	395.555372181
M05002	M70124	335.169389593
M05002	M70204	415.175952629
M05002	M70215	392.282634404
M05002	M70221	402.358492313
M05002	M70230	418.326609743
M05002	M70233	369.143465336
M05002	M70235	376.983723813
M05002	M70265	313.680414973
M05002	M70400	340.554415829
M05002	M70418	404.99098
M05002	M70429	318.176476438
M05002	M70473	395.679758959
M05002	M70508	417.527290935
M05002	M70523	393.799073231
M05002	M70670	377.345481367
M05002	M70678	351.795572856
M05002	M70702	387.815960379
M05002	M70708	320.702295976
M05002	M70713	441.800613676
M05002	M70717	402.630022788
M05002	M70742	387.76559399
M05002	M70771	344.933030895
M05002	M70820	412.08747873
M05002	M70823	405.821878553
M05002	M73001	152.639880011
M05002	M73024	269.74640332
M05002	M73026	148.686173338
M05002	M73030	134.239554492
M05002	M73043	134.976432071
M05002	M73055	104.727483648
M05002	M73067	253.567069343
M05002	M73124	149.756367802
M05002	M73148	198.080077448
M05002	M73152	86.3544663588
M05002	M73168	227.095738588
M05002	M73200	179.695647802
M05002	M73217	222.733683478
M05002	M73226	211.646702515
M05002	M73236	253.789006271
M05002	M73268	190.195277633
M05002	M73270	91.9854897509
M05002	M73275	180.278930896
M05002	M73283	82.1238997502
M05002	M73319	201.894774503
M05002	M73347	82.3949019883
M05002	M73349	95.1060250443
M05002	M73352	204.523813788
M05002	M73408	117.722328668
M05002	M73411	106.969092132
M05002	M73443	90.0992889715
M05002	M73449	196.016919313
M05002	M73483	246.874148144
M05002	M73504	208.151463218
M05002	M73547	153.822101986
M05002	M73555	295.564606042
M05002	M73563	234.858576967
M05002	M73585	221.614073927
M05002	M73616	252.011779879
M05002	M73624	172.2403766
M05002	M73671	211.590768728
M05002	M73675	207.267600975
M05002	M73678	178.308305026
M05002	M73686	124.159660821
M05002	M73770	205.039050459
M05002	M73854	178.428796964
M05002	M73861	130.916033663
M05002	M73873	223.082030838
M05002	M76001	298.203042485
M05002	M76020	129.691495341
M05002	M76036	197.360811936
M05002	M76041	126.780556509
M05002	M76054	141.333442268
M05002	M76100	184.813812542
M05002	M76109	277.615529345
M05002	M76111	230.391196488
M05002	M76113	194.759955299
M05002	M76122	167.73045192
M05002	M76126	236.39767028
M05002	M76130	285.270034309
M05002	M76147	127.99748982
M05002	M76233	277.884036401
M05002	M76243	117.074089734
M05002	M76246	138.698245844
M05002	M76248	253.086471546
M05002	M76250	167.689925561
M05002	M76275	288.190128829
M05002	M76306	247.787009451
M05002	M76318	243.737356158
M05002	M76364	307.582342153
M05002	M76377	271.553684046
M05002	M76400	159.04670136
M05002	M76403	154.559122586
M05002	M76497	148.100752038
M05002	M76520	268.423987771
M05002	M76563	278.584450574
M05002	M76606	252.397085363
M05002	M76616	209.286219363
M05002	M76622	172.048289769
M05002	M76670	219.619298348
M05002	M76736	175.489777972
M05002	M76823	149.357620282
M05002	M76828	203.37809391
M05002	M76834	207.442528225
M05002	M76845	125.48834856
M05002	M76863	160.248530549
M05002	M76869	257.548278603
M05002	M76890	239.344718501
M05002	M76892	276.726166184
M05002	M76895	171.388998653
M05002	M81001	534.614546715
M05002	M81065	472.565887905
M05002	M81220	580.341727491
M05002	M81300	419.286220402
M05002	M81736	413.797233102
M05002	M81794	415.778597465
M05002	M85001	339.470445499
M05002	M85010	319.391490483
M05002	M85125	407.841748304
M05002	M85139	364.759246717
M05002	M85162	293.615990522
M05002	M85225	346.861370593
M05002	M85230	466.768538112
M05002	M85250	392.255224358
M05002	M85263	379.641054802
M05002	M85400	362.36446094
M05002	M85410	310.942169373
M05002	M85430	422.979072088
M05002	M85440	306.670304867
M05002	M86001	533.153320579
M05002	M86219	540.367440626
M05002	M86320	590.859787614
M05002	M86568	600.637728433
M05002	M86569	581.937754281
M05002	M86571	547.158620038
M05002	M86573	612.221378944
M05002	M86749	539.356125501
M05002	M86757	632.709847078
M05002	M86865	614.860135847
M05002	M86885	544.920647245
M05002	M88001	1020.23530363
M05002	M88564	1063.33838497
M05002	M91001	1268.51012571
M05002	M94001	857.887357897
M05002	M95001	474.426826738
M05002	M95015	524.896425002
M05002	M95025	494.439836213
M05002	M97001	765.541738365
M05002	M99001	879.278581807
M05002	M99524	668.719705846
M05002	M99773	788.805083067
M05021	M05030	71.7712908781
M05021	M05031	61.5663112013
M05021	M05034	116.060593358
M05021	M05036	70.0022759756
M05021	M05038	61.6599816012
M05021	M05040	105.366221177
M05021	M05042	80.0326760607
M05021	M05044	89.6704905691
M05021	M05045	233.713190104
M05021	M05051	309.626348408
M05021	M05079	22.8634157768
M05021	M05086	63.1632738559
M05021	M05088	45.8671290867
M05021	M05093	95.1429479413
M05021	M05101	113.572282939
M05021	M05107	96.4819648519
M05021	M05120	142.208867061
M05021	M05129	65.6645517692
M05021	M05138	89.4186036997
M05021	M05142	44.0115359464
M05021	M05145	105.812029489
M05021	M05147	230.71570661
M05021	M05148	37.9555121263
M05021	M05150	43.0316648668
M05021	M05154	180.238240577
M05021	M05172	222.855557977
M05021	M05190	19.5699818594
M05021	M05197	34.8857741237
M05021	M05206	14.3121723565
M05021	M05209	90.7789853238
M05021	M05212	40.583917849
M05021	M05234	141.841369834
M05021	M05237	32.0134008583
M05021	M05240	71.2600040052
M05021	M05250	141.589962911
M05021	M05264	46.910503038
M05021	M05266	52.285800851
M05021	M05282	77.3703843482
M05021	M05284	116.46986705
M05021	M05306	98.5432345788
M05021	M05308	33.2327710811
M05021	M05310	36.2152729294
M05021	M05318	34.1933400855
M05021	M05321	13.9444718075
M05021	M05347	69.4053723479
M05021	M05353	104.957816578
M05021	M05360	55.2969755382
M05021	M05361	110.437931342
M05021	M05364	112.638558778
M05021	M05368	95.8016429172
M05021	M05376	47.7355620907
M05021	M05380	58.4494048438
M05021	M05390	85.2555889378
M05021	M05400	50.399690155
M05021	M05411	79.6186223217
M05021	M05425	43.9315504617
M05021	M05440	30.3043514409
M05021	M05467	62.9410879673
M05021	M05480	183.406064701
M05021	M05490	291.812733579
M05021	M05495	189.936924858
M05021	M05541	20.0378650239
M05021	M05576	101.280715913
M05021	M05579	79.7221090145
M05021	M05585	67.4479177487
M05021	M05591	72.8235010521
M05021	M05604	88.4368201776
M05021	M05607	48.1467659847
M05021	M05615	36.828891572
M05021	M05631	57.0675307774
M05021	M05642	98.7284515662
M05021	M05649	27.9432444807
M05021	M05652	46.3018503337
M05021	M05656	64.1431960704
M05021	M05659	305.83016474
M05021	M05660	44.8976076924
M05021	M05664	46.0264403392
M05021	M05665	252.783969444
M05021	M05667	14.8608493597
M05021	M05670	20.291868533
M05021	M05674	22.99058577
M05021	M05679	71.989729433
M05021	M05686	48.1264480348
M05021	M05690	11.39488039
M05021	M05697	28.4729482753
M05021	M05736	93.5465891495
M05021	M05756	66.3602250969
M05021	M05761	68.2387653283
M05021	M05789	100.621385387
M05021	M05790	131.881764379
M05021	M05792	92.6157737409
M05021	M05809	79.8866608201
M05021	M05837	252.912299968
M05021	M05842	126.371641918
M05021	M05847	110.095993321
M05021	M05854	109.047140149
M05021	M05858	57.0976332337
M05021	M05861	77.080123943
M05021	M05887	76.4650344101
M05021	M05890	28.6882749493
M05021	M05893	147.333627691
M05021	M05895	128.208374091
M05021	M08001	514.219139238
M05021	M08078	494.406589453
M05021	M08137	446.893376047
M05021	M08141	455.351153671
M05021	M08296	505.417061643
M05021	M08372	496.526158393
M05021	M08421	472.191802497
M05021	M08433	500.022727983
M05021	M08436	453.830959346
M05021	M08520	488.61380727
M05021	M08549	485.140329351
M05021	M08558	491.290454298
M05021	M08560	470.59221998
M05021	M08573	516.487323318
M05021	M08606	458.597750685
M05021	M08634	492.893642913
M05021	M08638	474.112238437
M05021	M08675	440.067712245
M05021	M08758	506.472959663
M05021	M08832	503.441149304
M05021	M08849	486.269205716
M05021	M11001	224.118058666
M05021	M13001	449.813812637
M05021	M13006	252.978472116
M05021	M13042	267.608164321
M05021	M13052	432.515392242
M05021	M13062	432.022071654
M05021	M13074	308.598003282
M05021	M13140	432.200090502
M05021	M13160	175.563701483
M05021	M13188	327.753384477
M05021	M13212	359.355782374
M05021	M13222	467.417819536
M05021	M13244	366.582123309
M05021	M13248	407.471253422
M05021	M13430	322.452738763
M05021	M13433	425.893843247
M05021	M13440	322.599667931
M05021	M13442	401.625533456
M05021	M13468	328.716750523
M05021	M13473	254.237626902
M05021	M13549	293.117379826
M05021	M13600	285.655668875
M05021	M13647	445.657802976
M05021	M13650	328.878672116
M05021	M13654	383.480011705
M05021	M13657	403.477922108
M05021	M13667	310.644719018
M05021	M13670	187.450306876
M05021	M13673	477.032917767
M05021	M13683	453.462399717
M05021	M13688	212.504244864
M05021	M13744	221.018341773
M05021	M13780	332.425397444
M05021	M13810	261.178136799
M05021	M13836	443.564461784
M05021	M13838	435.047589484
M05021	M13873	454.049419431
M05021	M13894	377.215435564
M05021	M15001	218.069161966
M05021	M15047	267.905604543
M05021	M15087	251.237938863
M05021	M15092	263.401231521
M05021	M15135	275.151153995
M05021	M15162	246.571530945
M05021	M15176	170.915630147
M05021	M15180	292.946861788
M05021	M15204	215.415231659
M05021	M15215	264.130807741
M05021	M15218	266.3624079
M05021	M15223	346.13892075
M05021	M15236	252.615013473
M05021	M15238	241.165441119
M05021	M15248	293.242208115
M05021	M15276	247.757863115
M05021	M15293	197.366870399
M05021	M15322	239.228192974
M05021	M15332	302.181211168
M05021	M15362	252.376774107
M05021	M15367	223.405311911
M05021	M15368	285.226605921
M05021	M15380	233.090711178
M05021	M15407	197.653592649
M05021	M15442	154.997034427
M05021	M15455	255.421399912
M05021	M15466	262.418514175
M05021	M15469	182.812539376
M05021	M15476	210.463437196
M05021	M15480	148.665566106
M05021	M15491	252.40001873
M05021	M15507	140.735458893
M05021	M15514	264.514702406
M05021	M15516	232.929300186
M05021	M15518	295.401581315
M05021	M15522	297.913788886
M05021	M15531	154.471425866
M05021	M15537	265.780744865
M05021	M15542	250.879661907
M05021	M15572	77.7507995115
M05021	M15580	143.00268284
M05021	M15600	189.019077271
M05021	M15632	166.800579734
M05021	M15646	209.674615662
M05021	M15667	279.069693448
M05021	M15673	283.659697365
M05021	M15681	139.32290088
M05021	M15686	187.262974515
M05021	M15690	256.005028302
M05021	M15720	273.144108378
M05021	M15740	228.374969511
M05021	M15753	279.680217916
M05021	M15755	279.693497647
M05021	M15757	274.291127936
M05021	M15759	256.063287685
M05021	M15761	246.71523227
M05021	M15762	204.479885113
M05021	M15763	220.530321253
M05021	M15764	221.765065382
M05021	M15774	270.856116747
M05021	M15776	187.259100098
M05021	M15798	240.011905756
M05021	M15804	221.572434719
M05021	M15806	245.218303048
M05021	M15810	271.147353042
M05021	M15814	228.266178827
M05021	M15820	266.096321512
M05021	M15842	231.841256299
M05021	M15861	210.64038287
M05021	M15879	237.818884759
M05021	M15897	254.538290294
M05021	M17001	150.446947192
M05021	M17013	91.4976792781
M05021	M17042	144.525936195
M05021	M17050	126.350723094
M05021	M17088	174.544819724
M05021	M17174	160.500644083
M05021	M17272	127.951123455
M05021	M17380	113.482199517
M05021	M17388	115.836018499
M05021	M17433	123.137374496
M05021	M17442	111.611406286
M05021	M17444	119.503309762
M05021	M17486	138.580718024
M05021	M17513	99.2813374831
M05021	M17524	157.269032472
M05021	M17541	109.222003473
M05021	M17614	121.820031254
M05021	M17616	150.840274294
M05021	M17653	113.847821188
M05021	M17662	95.7173387918
M05021	M17777	114.434926504
M05021	M17867	110.34933299
M05021	M17873	152.304922781
M05021	M17877	165.822989005
M05021	M18001	530.258554052
M05021	M18029	565.885303298
M05021	M18094	556.012239925
M05021	M18150	560.470724064
M05021	M18205	599.001976595
M05021	M18247	521.061449109
M05021	M18256	529.791109036
M05021	M18410	545.464318378
M05021	M18479	546.735978416
M05021	M18592	495.421107138
M05021	M18610	567.042439041
M05021	M18753	511.725318416
M05021	M18756	629.935327844
M05021	M18860	578.085662784
M05021	M19001	463.944767112
M05021	M19022	529.994451966
M05021	M19050	503.260752693
M05021	M19075	529.013356972
M05021	M19100	542.03734073
M05021	M19110	408.394525111
M05021	M19130	446.965229618
[truncated: 369,953 more rows]
