# Supplementary material for: Evidence That Calls-Based and Mobility Networks Are Isomorphic
Source: PLoS One. 2015 Dec 29;10(12):e0145091. doi: 10.1371/journal.pone.0145091 (PMC4695092; doi:10.1371/journal.pone.0145091)
Supplement: S3 File — The minimal dataset necessary for the replication of the main results included in the paper. The zip file contains data and code used in the experiments. A readme file provides instructions. (ZIP) [file pone.0145091.s003.zip › scaling/rescale_social.py]

import math
from collections import defaultdict

def scaler(x):
   return (3567 * (x ** -1.7861721644679391)) * math.exp(-x / 97)

dist_sum = defaultdict(float)
dist_count = defaultdict(float)
with open("distance_msratio", 'r') as f:
   for line in f:
      fields = line.strip().split('\t')
      dist = int(fields[0])
      avg = float(fields[1])
      count = int(fields[2])
      dist_sum[dist] += (avg * count)
      dist_count[dist] += count

muni_muni_distance = defaultdict(lambda : defaultdict(float))
with open("muni_muni_distance", 'r') as f:
   for line in f:
      fields = line.strip().split('\t')
      muni_muni_distance[fields[0]][fields[1]] = float(fields[2])
      muni_muni_distance[fields[1]][fields[0]] = float(fields[2])

with open("../social/city_city_nedges_social", 'r') as fin, open("city_city_nedges_socialrescaled", 'w') as fout:
   for line in fin:
      fields = line.strip().split('\t')
      scaledlinks = int(round(float(fields[2]) * scaler(muni_muni_distance[fields[0]][fields[1]])))
      distance = int(round(muni_muni_distance[fields[0]][fields[1]]))
      scaledlinks = int(round(float(fields[2]) * scaler(distance)))
      if scaledlinks > 0:
         fout.write("%s\t%s\t%s\n" % (fields[0], fields[1], scaledlinks))
