# Supplementary material for: Evidence That Calls-Based and Mobility Networks Are Isomorphic
Source: PLoS One. 2015 Dec 29;10(12):e0145091. doi: 10.1371/journal.pone.0145091 (PMC4695092; doi:10.1371/journal.pone.0145091)
Supplement: S3 File — The minimal dataset necessary for the replication of the main results included in the paper. The zip file contains data and code used in the experiments. A readme file provides instructions. (ZIP) [file pone.0145091.s003.zip › scaling/run_analysis.sh]

echo "Rescaling social network...";
python distance_msratio.py;
python rescale_social.py;
python maximum_spanning_tree.py city_city_nedges_socialrescaled max;
python backbone.py city_city_nedges_socialrescaled.nst y print 0.04 | cat - city_city_nedges_socialrescaled.mst | awk '{if(NF==3){print $0"\t1.0"}else{print}}' > city_city_nedges_socialrescaled_mst_v0.04;
echo "Clustering rescaled social network...";
./run_clusters.sh socialrescaled 0.04;
echo "Calculating S'-M agreement...";
python mob-socresc_clustering_agreement.py;
