# Supplementary material for: Evidence That Calls-Based and Mobility Networks Are Isomorphic
Source: PLoS One. 2015 Dec 29;10(12):e0145091. doi: 10.1371/journal.pone.0145091 (PMC4695092; doi:10.1371/journal.pone.0145091)
Supplement: S3 File — The minimal dataset necessary for the replication of the main results included in the paper. The zip file contains data and code used in the experiments. A readme file provides instructions. (ZIP) [file pone.0145091.s003.zip › social/city_city_nedges_social]

M85125	M54377	10
M85125	M25322	3
M85125	M73675	2
M85125	M76497	2
M85125	M44035	6
M85125	M08296	10
M85125	M05890	1
M85125	M76126	7
M85125	M76122	1
M85125	M05361	2
M85125	M05360	5
M85125	M85230	11
M85125	M99524	12
M85125	M47030	3
M85125	M50689	13
M85125	M05380	5
M85125	M76306	5
M85125	M50680	10
M85125	M20250	2
M85125	M25430	7
M85125	M17662	1
M85125	M25436	2
M85125	M73483	1
M85125	M23686	1
M85125	M41349	3
M85125	M73319	7
M85125	M68051	29
M85125	M17541	2
M85125	M68190	15
M85125	M20228	11
M85125	M05318	5
M85125	M20550	44
M85125	M20001	33
M85125	M47245	4
M85125	M44847	1
M85125	M05034	1
M85125	M05138	2
M85125	M25178	18
M85125	M19548	5
M85125	M25645	8
M85125	M47707	1
M85125	M25175	35
M85125	M68655	30
M85125	M73168	5
M85125	M73001	58
M85125	M25488	13
M85125	M05142	2
M85125	M15686	12
M85125	M05631	5
M85125	M52678	1
M85125	M20310	2
M85125	M15720	5
M85125	M50223	1
M85125	M25286	32
M85125	M50226	41
M85125	M17088	2
M85125	M05129	3
M85125	M20178	2
M85125	M19760	2
M85125	M70221	1
M85125	M25899	7
M85125	M23464	2
M85125	M15368	5
M85125	M44430	3
M85125	M73268	16
M85125	M15367	6
M85125	M25793	7
M85125	M25797	3
M85125	M15537	1
M85125	M25799	2
M85125	M73504	1
M85125	M68872	12
M85125	M15293	40
M85125	M05854	1
M85125	M25599	1
M85125	M68385	1
M85125	M25594	9
M85125	M86001	1
M85125	M05790	2
M85125	M76606	4
M85125	M54800	1
M85125	M68547	162
M85125	M41797	2
M85125	M19001	10
M85125	M73217	5
M85125	M76020	1
M85125	M81065	419
M85125	M23001	1
M85125	M13836	1
M85125	M68092	39
M85125	M23162	2
M85125	M85162	26
M85125	M05591	1
M85125	M76113	1
M85125	M76111	16
M85125	M15814	21
M85125	M20750	7
M85125	M76233	8
M85125	M68755	21
M85125	M25769	3
M85125	M68167	5
M85125	M86865	1
M85125	M68162	4
M85125	M73043	5
M85125	M54099	21
M85125	M68615	60
M85125	M41872	3
M85125	M54520	11
M85125	M54480	6
M85125	M68001	242
M85125	M54660	9
M85125	M05001	24
M85125	M50124	26
M85125	M47745	4
M85125	M19212	1
M85125	M44378	1
M85125	M15572	18
M85125	M68720	1
M85125	M44279	2
M85125	M15204	1
M85125	M88001	9
M85125	M19693	1
M85125	M15776	2
M85125	M18205	1
M85125	M52683	2
M85125	M19698	8
M85125	M13654	1
M85125	M52835	5
M85125	M63548	3
M85125	M41615	23
M85125	M68780	5
M85125	M68500	23
M85125	M25317	4
M85125	M25312	12
M85125	M86320	1
M85125	M41001	26
M85125	M20621	3
M85125	M76892	28
M85125	M76890	6
M85125	M25099	11
M85125	M41020	3
M85125	M68464	1
M85125	M17873	1
M85125	M08849	1
M85125	M13001	28
M85125	M52378	1
M85125	M13222	2
M85125	M63111	1
M85125	M19532	3
M85125	M70001	1
M85125	M68820	14
M85125	M25260	14
M85125	M44650	4
M85125	M19137	2
M85125	M25269	9
M85125	M63690	4
M85125	M19130	3
M85125	M25839	1
M85125	M15806	41
M85125	M54518	95
M85125	M15804	11
M85125	M20710	40
M85125	M47001	35
M85125	M81736	186
M85125	M73770	1
M85125	M50590	8
M85125	M47189	22
M85125	M41378	2
M85125	M25402	2
M85125	M73678	10
M85125	M05736	1
M85125	M05147	1
M85125	M50606	50
M85125	M68895	19
M85125	M73671	3
M85125	M68686	2
M85125	M15600	3
M85125	M15516	15
M85125	M05308	1
M85125	M95025	17
M85125	M68327	7
M85125	M68324	3
M85125	M19256	5
M85125	M05120	3
M85125	M20400	2
M85125	M05042	1
M85125	M19392	6
M85125	M86885	1
M85125	M25040	3
M85125	M05045	2
M85125	M73585	2
M85125	M25658	4
M85125	M15879	2
M85125	M25718	16
M85125	M52560	2
M85125	M25491	4
M85125	M08549	1
M85125	M05604	1
M85125	M05607	1
M85125	M70820	1
M85125	M50110	12
M85125	M25290	42
M85125	M47170	1
M85125	M50330	1
M85125	M70708	2
M85125	M20060	6
M85125	M52788	6
M85125	M15276	1
M85125	M05038	2
M85125	M63470	3
M85125	M15542	3
M85125	M13688	2
M85125	M25781	1
M85125	M13140	1
M85125	M23672	1
M85125	M20614	8
M85125	M25245	8
M85125	M11001	391
M85125	M54810	4
M85125	M25580	3
M85125	M15047	11
M85125	M76616	2
M85125	M68498	2
M85125	M19075	1
M85125	M73200	1
M85125	M25873	6
M85125	M25875	1
M85125	M08573	1
M85125	M68861	4
M85125	M99001	10
M85125	M54398	2
M85125	M66682	4
M85125	M76036	5
M85125	M68081	46
M85125	M15646	2
M85125	M08433	4
M85125	M25530	73
M85125	M15087	4
M85125	M19100	4
M85125	M41530	1
M85125	M76109	6
M85125	M05585	1
M85125	M85250	76
M85125	M41524	1
M85125	M17013	2
M85125	M54172	24
M85125	M47053	3
M85125	M85440	26
M85125	M20443	2
M85125	M05579	8
M85125	M25126	20
M85125	M50450	8
M85125	M18479	1
M85125	M25754	45
M85125	M05079	1
M85125	M50150	22
M85125	M76147	6
M85125	M52356	7
M85125	M52352	1
M85125	M54553	6
M85125	M68079	13
M85125	M73030	1
M85125	M41885	1
M85125	M68077	10
M85125	M05761	1
M85125	M54673	20
M85125	M81220	76
M85125	M68255	19
M85125	M25019	17
M85125	M81794	369
M85125	M20383	17
M85125	M15238	18
M85125	M25151	15
M85125	M08758	31
M85125	M73411	3
M85125	M73148	4
M85125	M15469	14
M85125	M50573	44
M85125	M05088	9
M85125	M50577	2
M85125	M73024	2
M85125	M73026	5
M85125	M41668	1
M85125	M25307	7
M85125	M91001	1
M85125	M76869	5
M85125	M41132	2
M85125	M73563	1
M85125	M73055	1
M85125	M17867	1
M85125	M08372	1
M85125	M85263	53
M85125	M05837	2
M85125	M25214	9
M85125	M25572	8
M85125	M25377	25
M85125	M68209	12
M85125	M05541	1
M85125	M19142	5
M85125	M05425	1
M85125	M66088	1
M85125	M25805	1
M85125	M76041	1
M85125	M47545	1
M85125	M18001	6
M85125	M85400	12
M85125	M76364	9
M85125	M17524	1
M85125	M08078	1
M85125	M23068	1
M85125	M23182	1
M85125	M76895	2
M85125	M13810	1
M85125	M15632	1
M85125	M05665	1
M85125	M76563	1
M85125	M86568	2
M85125	M54001	194
M85125	M54003	46
M85125	M47268	1
M85125	M25053	1
M85125	M15861	9
M85125	M18094	1
M85125	M20770	6
M85125	M19318	1
M85125	M73067	1
M85125	M68679	29
M85125	M05756	2
M85125	M73349	2
M85125	M50251	5
M85125	M70508	2
M85125	M05615	10
M85125	M73347	1
M85125	M70204	2
M85125	M13052	2
M85125	M19743	1
M85125	M95015	2
M85125	M50245	2
M85125	M41078	2
M85125	M68418	20
M85125	M54720	2
M85125	M25181	1
M85125	M25183	12
M85125	M73283	1
M85125	M50400	4
M85125	M15362	6
M85125	M63401	7
M85125	M73449	19
M85125	M73443	7
M85125	M13670	3
M85125	M44090	4
M85125	M41298	3
M85125	M68855	7
M85125	M44098	2
M85125	M19807	4
M85125	M70110	1
M85125	M15001	12
M85125	M20045	1
M85125	M85430	2
M85125	M25845	69
M85125	M25841	1
M85125	M25843	4
M85125	M41006	1
M85125	M47288	1
M85125	M25335	17
M85125	M23417	1
M85125	M23574	1
M85125	M68682	1
M85125	M68684	2
M85125	M54385	22
M85125	M85139	9
M85125	M68689	48
M85125	M54261	15
M85125	M15176	7
M85125	M63130	9
M85125	M19050	1
M85125	M73624	1
M85125	M76520	68
M85125	M19110	1
M85125	M05809	1
M85125	M44001	2
M85125	M05376	1
M85125	M25524	2
M85125	M50711	2
M85125	M99773	1
M85125	M85225	2
M85125	M76130	12
M85125	M17001	18
M85125	M05390	1
M85125	M86569	3
M85125	M76318	4
M85125	M81300	63
M85125	M52260	1
M85125	M25743	3
M85125	M15820	2
M85125	M25740	4
M85125	M17777	1
M85125	M25745	5
M85125	M41359	2
M85125	M05656	1
M85125	M52612	1
M85125	M50006	25
M85125	M81001	1139
M85125	M20238	1
M85125	M76001	93
M85125	M05893	3
M85125	M19845	3
M85125	M50001	119
M85125	M63594	4
M85125	M19622	5
M85125	M20011	42
M85125	M20013	9
M85125	M70713	1
M85125	M66594	1
M85125	M25386	11
M85125	M15223	102
M85125	M20787	2
M85125	M25148	1
M85125	M19824	1
M85125	M15380	2
M85125	M19513	1
M85125	M15455	1
M85125	M25736	12
M85125	M47258	1
M85125	M73408	11
M85125	M05154	1
M85125	M70473	1
M85125	M15759	24
M85125	M50568	70
M85125	M15753	1
M85125	M76248	20
M85125	M66001	19
M85125	M19300	1
M85125	M88564	1
M85125	M73275	3
M85125	M25885	2
M85125	M41807	2
M85125	M68229	15
M85125	M50287	5
M85125	M52001	18
M85125	M15690	4
M85125	M13160	4
M85125	M76670	11
M85125	M68770	12
M85125	M25817	3
M85125	M25758	8
M85125	M25815	4
M85125	M47570	17
M85125	M85410	25
M85125	M85001	166
M85125	M05697	2
M85125	M19450	1
M85125	M73616	1
M85125	M63001	14
M85125	M08001	21
M85125	M41551	11
M85125	M95001	44
M85125	M68307	252
M85125	M25513	1
M85125	M05321	4
M85125	M44078	1
M85125	M05282	1
M85125	M27001	2
M85125	M05266	16
M85125	M54405	77
M85125	M47555	2
M85125	M19573	10
M85125	M17174	4
M85125	M76377	4
M85125	M25772	1
M85125	M68745	19
M85125	M15322	1
M85125	M20295	3
M85125	M41306	3
M85125	M73352	9
M85125	M68669	6
M85125	M15491	12
M85125	M25473	16
M85125	M05212	3
M85125	M05660	1
M85125	M66456	1
M85125	M73686	1
M85125	M50325	1
M85125	M17380	47
M85125	M50313	26
M85125	M70215	3
M85125	M50318	19
M85125	M17388	1
M85125	M41396	1
M85125	M76834	20
M85125	M25035	9
M85125	M20517	5
M85125	M68406	142
M85125	M23555	5
M85125	M05887	1
M85125	M52240	1
M85125	M41244	1
M85125	M08638	3
M85125	M15215	9
M85125	M15764	4
M85125	M54498	13
M85125	M15763	2
M85125	M52287	1
M85125	M15407	2
M85125	M73124	3
M85125	M85010	59
M85125	M66170	4
M85125	M68575	8
M85125	M68573	2
M85125	M54874	73
M85125	M68276	242
M85125	M25328	3
M85125	M76736	7
M85125	M25320	15
M85125	M41016	4
M85125	M41013	6
M85125	M25326	8
M85125	M73547	2
M85125	M15798	2
M05490	M76497	8
M05490	M44035	5
M05490	M08296	2
M05490	M41518	2
M05490	M76126	11
M05490	M05400	3
M05490	M05368	3
M05490	M76122	1
M05490	M05360	28
M05490	M05364	1
M05490	M85230	4
M05490	M13244	6
M05490	M66572	1
M05490	M15814	2
M05490	M47030	4
M05490	M50689	1
M05490	M05380	45
M05490	M50683	2
M05490	M20250	1
M05490	M08078	1
M05490	M41349	3
M05490	M05792	2
M05490	M73319	6
M05490	M68051	11
M05490	M68190	11
M05490	M66318	1
M05490	M20228	5
M05490	M25335	4
M05490	M05318	18
M05490	M20550	12
M05490	M20001	39
M05490	M05038	5
M05490	M05036	3
M05490	M44847	3
M05490	M05138	12
M05490	M25178	7
M05490	M19548	3
M05490	M25175	10
M05490	M25279	2
M05490	M52573	3
M05490	M68655	11
M05490	M73168	3
M05490	M73001	41
M05490	M08421	1
M05490	M25488	7
M05490	M15686	4
M05490	M05147	60
M05490	M52678	1
M05490	M05148	6
M05490	M25286	4
M05490	M50226	4
M05490	M17088	3
M05490	M44874	2
M05490	M47660	1
M05490	M88564	5
M05490	M70221	7
M05490	M25899	2
M05490	M13052	11
M05490	M23466	7
M05490	M44430	9
M05490	M41298	1
M05490	M76845	1
M05490	M52019	1
M05490	M25793	1
M05490	M47980	2
M05490	M23660	8
M05490	M25797	1
M05490	M52405	1
M05490	M73504	1
M05490	M23500	1
M05490	M68872	3
M05490	M41807	1
M05490	M23580	1
M05490	M05854	3
M05490	M73861	2
M05490	M05858	3
M05490	M25594	2
M05490	M68229	2
M05490	M05790	3
M05490	M76606	5
M05490	M54800	2
M05490	M68547	64
M05490	M25214	3
M05490	M19001	15
M05490	M13473	1
M05490	M76020	4
M05490	M18410	1
M05490	M15798	1
M05490	M50577	1
M05490	M05353	4
M05490	M13836	36
M05490	M13838	4
M05490	M68092	16
M05490	M23162	9
M05490	M85162	1
M05490	M05591	4
M05490	M76113	10
M05490	M76111	10
M05490	M15293	10
M05490	M20750	9
M05490	M05172	56
M05490	M76233	3
M05490	M68755	3
M05490	M25769	2
M05490	M50124	2
M05490	M17614	1
M05490	M17616	1
M05490	M68615	13
M05490	M41872	1
M05490	M76306	4
M05490	M23090	2
M05490	M54480	2
M05490	M68001	89
M05490	M47189	28
M05490	M05001	171
M05490	M70670	8
M05490	M05756	2
M05490	M20032	1
M05490	M47745	3
M05490	M44378	1
M05490	M15572	15
M05490	M52110	1
M05490	M44279	6
M05490	M88001	24
M05490	M52838	2
M05490	M05079	10
M05490	M13654	2
M05490	M52835	45
M05490	M63548	2
M05490	M41615	9
M05490	M19455	2
M05490	M68780	1
M05490	M68500	1
M05490	M25317	1
M05490	M54099	2
M05490	M25312	6
M05490	M86320	1
M05490	M17486	3
M05490	M20621	8
M05490	M76892	28
M05490	M76890	11
M05490	M13430	5
M05490	M25099	8
M05490	M13433	6
M05490	M41020	3
M05490	M41026	1
M05490	M17873	1
M05490	M13001	119
M05490	M13222	3
M05490	M54520	1
M05490	M63111	1
M05490	M19532	1
M05490	M70001	13
M05490	M68820	7
M05490	M25260	7
M05490	M44650	7
M05490	M19137	2
M05490	M25269	10
M05490	M05284	6
M05490	M76869	3
M05490	M19130	2
M05490	M20175	2
M05490	M15806	1
M05490	M54518	7
M05490	M15804	1
M05490	M20710	6
M05490	M05234	14
M05490	M05237	6
M05490	M41396	4
M05490	M85250	1
M05490	M05002	1
M05490	M52240	4
M05490	M73678	5
M05490	M05736	4
M05490	M50606	3
M05490	M68895	3
M05490	M73671	2
M05490	M15600	1
M05490	M44110	1
M05490	M05308	13
M05490	M13657	1
M05490	M68320	1
M05490	M05306	3
M05490	M95025	2
M05490	M68327	2
M05490	M05120	6
M05490	M20400	3
M05490	M05042	28
M05490	M19392	3
M05490	M05040	3
M05490	M05129	17
M05490	M05044	1
M05490	M05045	114
M05490	M47318	2
M05490	M23586	1
M05490	M73585	1
M05490	M25658	1
M05490	M25718	8
M05490	M52560	3
M05490	M25491	1
M05490	M05690	1
M05490	M27006	2
M05490	M05604	3
M05490	M76275	1
M05490	M05607	4
M05490	M70820	6
M05490	M70823	7
M05490	M50110	1
M05490	M25290	19
M05490	M70708	2
M05490	M18256	3
M05490	M20060	4
M05490	M44420	2
M05490	M70235	1
M05490	M23675	5
M05490	M52788	5
M05490	M15276	1
M05490	M47245	1
M05490	M13683	7
M05490	M23670	1
M05490	M63470	1
M05490	M13688	5
M05490	M52411	1
M05490	M23678	8
M05490	M25781	1
M05490	M13140	5
M05490	M23672	9
M05490	M20614	7
M05490	M76520	52
M05490	M11001	111
M05490	M68255	5
M05490	M25580	1
M05490	M76616	6
M05490	M68498	2
M05490	M19075	3
M05490	M23574	31
M05490	M08573	9
M05490	M68861	2
M05490	M66687	1
M05490	M54398	2
M05490	M66682	5
M05490	M76036	9
M05490	M68081	13
M05490	M52320	1
M05490	M17444	1
M05490	M25530	3
M05490	M19100	1
M05490	M47692	1
M05490	M76109	15
M05490	M44560	3
M05490	M66594	1
M05490	M05240	4
M05490	M17013	10
M05490	M19513	1
M05490	M47053	1
M05490	M85440	1
M05490	M20443	10
M05490	M76243	1
M05490	M25126	2
M05490	M47058	5
M05490	M18479	2
M05490	M25754	20
M05490	M19698	7
M05490	M50150	1
M05490	M05541	5
M05490	M52356	4
M05490	M15476	1
M05490	M52354	5
M05490	M76400	9
M05490	M05887	7
M05490	M54498	7
M05490	M41885	1
M05490	M68770	3
M05490	M05761	5
M05490	M54673	1
M05490	M52585	2
M05490	M25019	1
M05490	M20383	6
M05490	M15238	3
M05490	M25151	4
M05490	M08758	34
M05490	M73411	2
M05490	M73148	3
M05490	M15469	3
M05490	M50573	11
M05490	M05088	29
M05490	M52694	1
M05490	M73024	2
M05490	M73026	1
M05490	M41668	1
M05490	M25307	2
M05490	M50318	3
M05490	M91001	2
M05490	M63690	2
M05490	M41132	6
M05490	M15516	1
M05490	M52079	1
M05490	M68679	6
M05490	M08372	1
M05490	M85263	1
M05490	M05837	205
M05490	M25473	1
M05490	M25572	4
M05490	M25377	5
M05490	M68209	3
M05490	M76147	8
M05490	M19142	4
M05490	M05425	3
M05490	M25805	2
M05490	M73200	3
M05490	M76041	4
M05490	M19418	1
M05490	M18001	6
M05490	M76364	8
M05490	M17524	1
M05490	M05347	1
M05490	M52250	1
M05490	M52256	2
M05490	M23068	2
M05490	M23182	12
M05490	M76895	9
M05490	M23189	7
M05490	M05686	7
M05490	M73686	1
M05490	M76563	4
M05490	M86568	2
M05490	M54001	14
M05490	M54003	15
M05490	M05051	89
M05490	M20570	2
M05490	M50313	2
M05490	M20770	3
M05490	M19318	1
M05490	M73067	1
M05490	M52227	3
M05490	M19807	4
M05490	M73349	1
M05490	M70429	1
M05490	M05615	24
M05490	M19809	1
M05490	M05890	1
M05490	M70204	5
M05490	M23464	3
M05490	M25040	2
M05490	M27810	1
M05490	M19743	3
M05490	M76823	1
M05490	M68418	10
M05490	M54720	1
M05490	M05411	11
M05490	M76828	2
M05490	M47605	1
M05490	M25183	1
M05490	M08832	1
M05490	M50400	1
M05490	M63401	3
M05490	M73449	9
M05490	M13673	3
M05490	M13670	7
M05490	M44090	7
M05490	M73268	2
M05490	M68855	3
M05490	M44098	4
M05490	M27787	1
M05490	M15632	1
M05490	M15001	3
M05490	M20045	1
M05490	M15764	3
M05490	M25845	18
M05490	M08433	1
M05490	M25843	1
M05490	M47288	5
M05490	M41001	15
M05490	M23417	14
M05490	M23419	3
M05490	M68684	1
M05490	M54385	17
M05490	M68689	21
M05490	M54261	2
M05490	M05480	31
M05490	M70717	1
M05490	M15176	2
M05490	M63130	4
M05490	M25245	4
M05490	M19110	5
M05490	M05809	2
M05490	M44001	9
M05490	M05376	2
M05490	M25524	1
M05490	M41524	2
M05490	M05579	8
M05490	M76130	18
M05490	M17001	28
M05490	M05390	10
M05490	M86569	1
M05490	M76318	14
M05490	M13873	1
M05490	M05250	3
M05490	M25743	4
M05490	M17777	1
M05490	M25745	1
M05490	M05656	15
M05490	M52612	3
M05490	M05659	155
M05490	M41357	1
M05490	M05895	7
M05490	M25053	1
M05490	M70508	2
M05490	M20238	3
M05490	M76001	124
M05490	M05893	2
M05490	M19845	2
M05490	M15763	1
M05490	M63594	8
M05490	M19622	5
M05490	M20011	18
M05490	M20013	2
M05490	M70713	3
M05490	M44855	13
M05490	M25386	4
M05490	M20787	1
M05490	M19824	1
M05490	M23807	58
M05490	M52506	1
M05490	M73408	3
M05490	M05154	5
M05490	M70473	5
M05490	M15759	1
M05490	M50568	34
M05490	M76248	28
M05490	M66001	25
M05490	M05631	19
M05490	M52001	30
M05490	M05842	6
M05490	M05847	3
M05490	M76670	12
M05490	M68235	1
M05490	M13442	3
M05490	M25815	1
M05490	M47570	6
M05490	M85001	4
M05490	M05697	2
M05490	M63001	10
M05490	M08001	46
M05490	M23079	2
M05490	M41551	4
M05490	M95001	4
M05490	M68307	77
M05490	M25513	2
M05490	M05321	5
M05490	M44078	12
M05490	M05282	5
M05490	M27001	4
M05490	M05440	4
M05490	M05266	66
M05490	M54405	4
M05490	M47555	5
M05490	M19573	5
M05490	M17174	11
M05490	M47001	39
M05490	M68745	3
M05490	M08137	2
M05490	M15322	1
M05490	M19473	1
M05490	M20295	1
M05490	M41306	5
M05490	M73352	1
M05490	M68669	5
M05490	M52540	1
M05490	M52233	1
M05490	M05212	22
M05490	M05190	5
M05490	M05664	1
M05490	M05665	198
M05490	M50325	2
M05490	M17380	11
M05490	M41016	1
M05490	M70215	14
M05490	M70742	1
M05490	M50251	2
M05490	M17388	8
M05490	M63302	1
M05490	M23855	32
M05490	M76834	28
M05490	M25035	1
M05490	M20517	2
M05490	M68406	36
M05490	M23555	24
M05490	M52435	2
M05490	M54553	1
M05490	M08638	3
M05490	M19585	2
M05490	M50006	6
M05490	M68079	5
M05490	M86573	1
M05490	M50001	15
M05490	M86571	1
M05490	M15407	1
M05490	M73124	4
M05490	M66170	13
M05490	M68575	4
M05490	M70265	1
M05490	M68573	4
M05490	M54874	4
M05490	M68276	75
M05490	M76403	2
M05490	M76736	8
M05490	M23350	7
M05490	M25320	9
M05490	M25322	2
M05490	M41013	2
M05490	M25326	1
M05490	M73547	1
M05490	M23001	146
M05490	M86757	1
M05495	M05490	1
M05495	M05792	8
M05495	M44035	4
M05495	M05790	78
M05495	M76126	4
M05495	M05400	1
M05495	M76122	1
M05495	M05361	2
M05495	M05360	29
M05495	M13244	20
M05495	M66572	6
M05495	M15814	4
M05495	M47030	3
M05495	M50689	2
M05495	M05380	11
M05495	M76306	1
M05495	M50680	11
M05495	M19821	3
M05495	M20250	4
M05495	M25430	4
M05495	M17662	1
M05495	M25436	1
M05495	M73483	1
M05495	M23686	1
M05495	M41349	1
M05495	M76497	2
M05495	M73319	1
M05495	M68051	4
M05495	M68190	5
M05495	M20228	3
M05495	M25335	1
M05495	M05318	4
M05495	M05310	2
M05495	M20550	11
M05495	M20001	17
M05495	M47245	7
M05495	M05036	3
M05495	M44847	1
M05495	M05034	2
M05495	M05031	9
M05495	M25178	1
M05495	M19548	1
M05495	M47707	1
M05495	M25175	3
M05495	M25279	2
M05495	M68655	15
M05495	M73168	3
M05495	M73001	9
M05495	M20400	1
M05495	M25488	1
M05495	M05142	1
M05495	M70400	1
M05495	M15686	1
M05495	M05147	2
M05495	M05148	2
M05495	M05040	46
M05495	M25286	5
M05495	M08758	32
M05495	M25040	1
M05495	M19760	1
M05495	M70221	4
M05495	M23464	3
M05495	M23466	242
M05495	M44430	2
M05495	M41298	2
M05495	M15367	1
M05495	M25793	1
M05495	M23660	69
M05495	M52405	1
M05495	M68872	1
M05495	M15293	3
M05495	M73585	1
M05495	M27160	1
M05495	M05854	55
M05495	M05858	2
M05495	M68229	1
M05495	M41799	1
M05495	M76606	2
M05495	M68547	13
M05495	M25214	6
M05495	M19001	3
M05495	M13473	1
M05495	M81065	6
M05495	M15798	1
M05495	M73024	1
M05495	M05353	2
M05495	M23168	2
M05495	M13836	13
M05495	M13838	1
M05495	M68092	19
M05495	M23162	5
M05495	M05591	1
M05495	M76113	1
M05495	M76111	6
M05495	M41807	1
M05495	M20750	3
M05495	M05172	1
M05495	M76233	19
M05495	M76377	6
M05495	M50124	2
M05495	M73043	1
M05495	M54099	2
M05495	M68615	13
M05495	M05679	3
M05495	M19532	2
M05495	M68001	33
M05495	M70678	14
M05495	M47189	7
M05495	M05001	190
M05495	M70670	20
M05495	M47745	1
M05495	M15572	7
M05495	M52110	1
M05495	M44279	1
M05495	M15204	1
M05495	M88001	4
M05495	M52838	1
M05495	M52683	2
M05495	M19698	5
M05495	M13654	3
M05495	M52520	1
M05495	M52835	25
M05495	M13657	7
M05495	M41615	2
M05495	M19455	1
M05495	M08078	2
M05495	M25312	2
M05495	M27205	1
M05495	M52207	1
M05495	M20621	1
M05495	M76892	13
M05495	M76890	8
M05495	M13430	37
M05495	M76895	1
M05495	M13433	11
M05495	M17873	1
M05495	M08849	3
M05495	M13006	48
M05495	M13001	67
M05495	M13222	7
M05495	M27050	9
M05495	M70001	109
M05495	M68820	4
M05495	M44650	3
M05495	M19137	1
M05495	M19130	3
M05495	M54518	7
M05495	M70771	2
M05495	M20710	11
M05495	M05234	2
M05495	M05237	29
M05495	M50590	2
M05495	M52240	2
M05495	M73678	1
M05495	M05736	8
M05495	M50606	2
M05495	M68895	3
M05495	M73671	2
M05495	M15600	1
M05495	M05308	3
M05495	M05306	1
M05495	M19256	2
M05495	M05120	779
M05495	M41551	1
M05495	M05042	3
M05495	M19392	4
M05495	M86885	1
M05495	M05129	6
M05495	M05045	16
M05495	M23586	1
M05495	M23580	9
M05495	M17050	1
M05495	M25718	18
M05495	M25491	5
M05495	M08549	1
M05495	M52399	2
M05495	M05604	9
M05495	M76275	1
M05495	M70820	51
M05495	M70418	1
M05495	M70823	1
M05495	M25290	4
M05495	M52786	2
M05495	M70708	41
M05495	M20060	1
M05495	M70235	1
M05495	M13683	1
M05495	M52788	6
M05495	M05038	82
M05495	M23675	1
M05495	M23670	2
M05495	M23672	12
M05495	M23570	33
M05495	M13688	72
M05495	M52411	1
M05495	M23678	26
M05495	M13140	2
M05495	M70702	3
M05495	M70124	7
M05495	M20614	12
M05495	M05138	1
M05495	M11001	99
M05495	M54810	2
M05495	M05861	1
M05495	M15047	1
M05495	M17272	2
M05495	M76616	1
M05495	M13549	11
M05495	M19075	2
M05495	M66682	3
M05495	M76036	4
M05495	M68081	10
M05495	M15646	1
M05495	M52323	1
M05495	M08433	6
M05495	M25530	1
M05495	M19100	1
M05495	M41530	1
M05495	M76109	47
M05495	M44560	1
M05495	M05240	1
M05495	M17013	15
M05495	M54172	1
M05495	M47053	2
M05495	M20443	1
M05495	M25126	1
M05495	M47058	4
M05495	M18479	4
M05495	M25754	11
M05495	M05079	15
M05495	M50150	5
M05495	M08573	7
M05495	M52356	3
M05495	M52354	2
M05495	M54553	1
M05495	M54498	7
M05495	M05761	1
M05495	M54673	1
M05495	M52585	2
M05495	M68255	3
M05495	M81794	2
M05495	M20383	10
M05495	M25151	1
M05495	M17088	5
M05495	M73148	1
M05495	M15469	1
M05495	M50573	1
M05495	M05088	43
M05495	M50577	1
M05495	M05631	11
M05495	M25307	2
M05495	M91001	3
M05495	M63690	1
M05495	M41132	3
M05495	M76863	2
M05495	M15516	1
M05495	M52079	15
M05495	M44874	1
M05495	M13212	8
M05495	M05837	17
M05495	M25572	3
M05495	M68209	1
M05495	M76147	12
M05495	M19142	4
M05495	M05425	11
M05495	M66088	1
M05495	M25805	1
M05495	M76041	1
M05495	M19418	1
M05495	M18001	2
M05495	M76364	2
M05495	M23068	261
M05495	M23182	37
M05495	M13810	4
M05495	M23189	34
M05495	M27787	4
M05495	M76563	3
M05495	M86568	1
M05495	M54001	6
M05495	M54003	22
M05495	M47268	1
M05495	M05051	7
M05495	M20570	1
M05495	M18094	1
M05495	M20770	6
M05495	M19318	3
M05495	M73067	3
M05495	M68770	1
M05495	M13600	1
M05495	M05756	33
M05495	M70508	8
M05495	M70429	35
M05495	M05615	13
M05495	M19809	16
M05495	M05890	1
M05495	M50325	2
M05495	M13052	10
M05495	M47161	3
M05495	M27810	3
M05495	M41078	1
M05495	M68418	2
M05495	M54720	1
M05495	M52036	1
M05495	M25181	2
M05495	M08832	4
M05495	M63401	1
M05495	M73449	10
M05495	M13670	13
M05495	M44090	2
M05495	M44098	1
M05495	M70110	3
M05495	M05686	93
M05495	M15001	1
M05495	M20517	3
M05495	M25845	11
M05495	M41001	4
M05495	M23417	10
M05495	M23419	1
M05495	M52720	1
M05495	M54385	12
M05495	M68689	10
M05495	M54261	1
M05495	M05480	2
M05495	M63130	2
M05495	M76520	28
M05495	M05347	1
M05495	M05809	2
M05495	M44001	4
M05495	M05376	14
M05495	M76130	15
M05495	M17001	9
M05495	M05390	23
M05495	M76318	5
M05495	M76250	1
M05495	M05250	1754
M05495	M25743	2
M05495	M25740	5
M05495	M05659	1
M05495	M15764	1
M05495	M05895	145
M05495	M81001	11
M05495	M20238	2
M05495	M76001	48
M05495	M63594	2
M05495	M19622	2
M05495	M20011	47
M05495	M70717	2
M05495	M15223	2
M05495	M27361	11
M05495	M20787	2
M05495	M23807	29
M05495	M19513	3
M05495	M08560	1
M05495	M25736	1
M05495	M73408	3
M05495	M05154	4116
M05495	M70473	4
M05495	M15759	1
M05495	M50568	3
M05495	M15753	1
M05495	M76248	7
M05495	M66001	6
M05495	M54377	1
M05495	M73275	1
M05495	M73270	1
M05495	M13744	21
M05495	M52001	4
M05495	M13160	2
M05495	M63272	1
M05495	M76670	2
M05495	M25758	5
M05495	M47570	12
M05495	M85410	1
M05495	M85001	2
M05495	M05697	2
M05495	M63001	4
M05495	M08001	45
M05495	M23079	63
M05495	M19807	1
M05495	M95001	2
M05495	M68307	33
M05495	M44078	5
M05495	M05282	1
M05495	M27001	8
M05495	M05440	7
M05495	M05266	80
M05495	M54405	5
M05495	M05264	1
M05495	M47555	3
M05495	M19573	5
M05495	M17174	5
M05495	M05107	1
M05495	M47001	26
M05495	M68745	1
M05495	M81736	5
M05495	M20295	6
M05495	M73352	1
M05495	M68669	3
M05495	M15491	1
M05495	M08520	10
M05495	M52540	9
M05495	M05212	43
M05495	M05190	4
M05495	M05667	1
M05495	M05664	4
M05495	M05665	9
M05495	M70204	5
M05495	M17380	3
M05495	M70215	7
M05495	M70742	1
M05495	M50318	9
M05495	M17388	8
M05495	M23855	25
M05495	M76834	8
M05495	M25035	1
M05495	M20045	2
M05495	M68406	8
M05495	M23555	356
M05495	M08634	4
M05495	M05887	40
M05495	M50006	3
M05495	M68079	2
M05495	M50001	11
M05495	M52287	1
M05495	M15407	1
M05495	M13667	1
M05495	M85010	1
M05495	M66170	4
M05495	M68575	5
M05495	M70265	124
M05495	M68573	3
M05495	M54874	2
M05495	M68276	22
M05495	M76403	1
M05495	M76736	2
M05495	M23350	593
M05495	M25320	20
M05495	M41016	1
M05495	M23001	143
M05495	M86757	1
M94001	M05495	1
M94001	M76497	4
M94001	M05790	4
M94001	M76126	7
M94001	M05368	1
M94001	M76122	1
M94001	M05360	1
M94001	M85230	19
M94001	M13244	4
M94001	M66572	1
M94001	M99524	6
M94001	M50689	7
M94001	M05380	1
M94001	M76306	1
M94001	M50680	2
M94001	M25430	2
M94001	M17662	1
M94001	M73483	3
M94001	M73319	6
M94001	M68051	1
M94001	M17541	1
M94001	M20228	1
M94001	M05318	4
M94001	M20550	2
M94001	M20001	17
M94001	M25178	6
M94001	M19256	1
M94001	M25175	24
M94001	M68655	3
M94001	M08573	2
M94001	M54385	2
M94001	M25488	3
M94001	M15686	4
M94001	M05631	3
M94001	M52678	1
M94001	M25286	17
M94001	M50226	14
M94001	M18247	2
M94001	M20178	1
M94001	M70221	9
M94001	M25899	3
M94001	M25898	3
M94001	M13052	1
M94001	M23466	1
M94001	M44430	1
M94001	M73268	6
M94001	M15248	1
M94001	M52019	1
M94001	M25793	3
M94001	M25797	1
M94001	M68872	1
M94001	M15293	2
M94001	M27160	1
M94001	M73861	1
M94001	M25594	5
M94001	M86001	1
M94001	M41799	1
M94001	M76606	3
M94001	M68547	22
M94001	M25214	4
M94001	M19001	2
M94001	M73217	1
M94001	M41001	22
M94001	M85010	2
M94001	M23001	9
M94001	M13836	10
M94001	M68092	3
M94001	M23162	1
M94001	M85162	6
M94001	M76113	2
M94001	M76111	16
M94001	M41807	3
M94001	M76233	8
M94001	M50124	1
M94001	M86865	1
M94001	M54099	1
M94001	M68615	5
M94001	M05679	2
M94001	M41872	2
M94001	M68001	27
M94001	M70771	1
M94001	M47189	1
M94001	M86219	3
M94001	M68167	1
M94001	M18205	1
M94001	M15572	7
M94001	M15204	2
M94001	M88001	3
M94001	M19698	5
M94001	M13654	1
M94001	M52520	1
M94001	M52835	74
M94001	M13657	1
M94001	M41615	3
M94001	M08078	3
M94001	M68500	1
M94001	M25317	1
M94001	M76622	1
M94001	M25312	12
M94001	M52207	2
M94001	M20621	1
M94001	M76892	21
M94001	M76890	8
M94001	M13430	4
M94001	M76895	5
M94001	M13433	1
M94001	M41020	1
M94001	M17873	2
M94001	M08849	1
M94001	M13006	1
M94001	M13001	29
M94001	M70001	7
M94001	M68820	5
M94001	M25260	4
M94001	M19137	1
M94001	M25269	2
M94001	M76869	3
M94001	M19130	1
M94001	M54518	3
M94001	M20710	3
M94001	M47001	11
M94001	M50590	1
M94001	M52240	1
M94001	M73678	7
M94001	M50606	16
M94001	M68895	2
M94001	M73671	1
M94001	M05001	16
M94001	M73563	1
M94001	M95025	10
M94001	M47707	1
M94001	M05120	2
M94001	M19392	6
M94001	M05129	2
M94001	M23586	3
M94001	M25718	1
M94001	M52560	2
M94001	M25491	1
M94001	M52399	1
M94001	M76275	2
M94001	M70820	5
M94001	M70823	3
M94001	M25290	14
M94001	M20060	1
M94001	M44420	1
M94001	M13683	2
M94001	M52788	6
M94001	M15276	1
M94001	M23675	2
M94001	M23670	1
M94001	M63470	8
M94001	M15542	1
M94001	M13140	3
M94001	M15814	1
M94001	M76520	63
M94001	M11001	301
M94001	M68255	1
M94001	M76616	4
M94001	M19075	1
M94001	M25875	1
M94001	M99001	108
M94001	M54398	1
M94001	M66682	1
M94001	M76036	2
M94001	M68081	5
M94001	M08433	3
M94001	M25530	10
M94001	M19100	2
M94001	M76109	78
M94001	M85250	2
M94001	M76100	2
M94001	M73001	31
M94001	M17013	2
M94001	M76248	15
M94001	M47053	1
M94001	M85440	1
M94001	M20443	2
M94001	M25126	14
M94001	M50450	5
M94001	M25758	2
M94001	M25754	24
M94001	M19455	1
M94001	M50150	9
M94001	M05541	1
M94001	M52356	3
M94001	M05887	2
M94001	M68377	1
M94001	M54498	8
M94001	M63548	1
M94001	M25019	2
M94001	M20383	1
M94001	M15238	1
M94001	M25151	8
M94001	M08758	11
M94001	M73148	2
M94001	M15469	2
M94001	M50573	18
M94001	M05088	7
M94001	M50577	1
M94001	M66400	1
M94001	M63190	1
M94001	M25307	3
M94001	M91001	1
M94001	M63690	4
M94001	M41132	2
M94001	M76863	1
M94001	M15516	1
M94001	M52079	3
M94001	M85263	11
M94001	M05837	4
M94001	M25572	2
M94001	M25377	9
M94001	M68209	1
M94001	M76147	4
M94001	M19142	3
M94001	M66088	1
M94001	M25805	5
M94001	M76041	2
M94001	M18001	2
M94001	M76364	5
M94001	M23182	2
M94001	M25099	8
M94001	M27787	1
M94001	M05197	1
M94001	M76563	6
M94001	M86568	1
M94001	M54001	16
M94001	M54003	1
M94001	M47268	1
M94001	M25053	2
M94001	M20570	9
M94001	M15861	1
M94001	M20770	2
M94001	M19318	3
M94001	M73067	1
M94001	M68679	3
M94001	M19807	2
M94001	M70508	1
M94001	M05615	2
M94001	M19809	8
M94001	M50325	1
M94001	M47161	3
M94001	M95015	5
M94001	M50245	2
M94001	M68418	7
M94001	M54720	1
M94001	M76828	1
M94001	M25183	2
M94001	M73283	3
M94001	M15362	1
M94001	M63401	8
M94001	M73449	5
M94001	M13673	1
M94001	M97001	2
M94001	M15001	7
M94001	M25845	39
M94001	M52320	1
M94001	M25841	6
M94001	M25843	6
M94001	M47288	3
M94001	M25335	15
M94001	M23417	1
M94001	M08421	1
M94001	M68689	3
M94001	M52435	1
M94001	M15176	2
M94001	M63130	3
M94001	M73624	1
M94001	M25245	1
M94001	M05376	1
M94001	M25524	1
M94001	M41524	2
M94001	M99773	198
M94001	M05579	2
M94001	M76130	25
M94001	M17001	9
M94001	M05390	1
M94001	M76318	4
M94001	M25743	25
M94001	M15820	1
M94001	M25740	2
M94001	M05656	2
M94001	M05051	1
M94001	M81001	4
M94001	M76001	129
M94001	M19845	2
M94001	M63594	2
M94001	M19622	9
M94001	M20011	8
M94001	M20013	1
M94001	M70713	5
M94001	M44855	1
M94001	M25386	6
M94001	M27361	1
M94001	M25148	1
M94001	M23807	4
M94001	M25736	1
M94001	M73408	1
M94001	M70473	3
M94001	M15759	2
M94001	M50568	36
M94001	M54172	1
M94001	M66001	14
M94001	M19300	2
M94001	M73275	3
M94001	M73270	4
M94001	M15522	1
M94001	M68229	1
M94001	M50287	4
M94001	M52001	41
M94001	M13894	1
M94001	M76670	3
M94001	M13442	2
M94001	M25817	6
M94001	M25815	1
M94001	M47570	2
M94001	M76054	1
M94001	M85001	3
M94001	M05697	3
M94001	M73616	1
M94001	M63001	6
M94001	M08001	29
M94001	M41551	4
M94001	M95001	22
M94001	M68307	30
M94001	M44078	2
M94001	M05282	1
M94001	M05266	4
M94001	M54405	6
M94001	M05264	1
M94001	M19573	15
M94001	M17174	3
M94001	M76377	2
M94001	M25772	4
M94001	M68745	3
M94001	M41306	1
M94001	M73352	5
M94001	M25473	6
M94001	M05660	1
M94001	M05665	1
M94001	M17380	3
M94001	M50313	11
M94001	M70215	2
M94001	M50318	7
M94001	M23855	4
M94001	M76834	21
M94001	M25035	2
M94001	M20517	2
M94001	M47205	3
M94001	M68406	12
M94001	M23555	1
M94001	M08634	2
M94001	M50006	18
M94001	M76403	1
M94001	M50001	194
M94001	M52287	3
M94001	M15407	1
M94001	M73124	2
M94001	M66170	2
M94001	M13188	1
M94001	M68276	23
M94001	M25328	1
M94001	M76736	6
M94001	M23350	1
M94001	M25320	5
M94001	M41016	1
M94001	M25326	4
M94001	M73547	3
M05792	M05490	4
M05792	M05495	8
M05792	M76497	13
M05792	M44035	1
M05792	M05790	4
M05792	M76126	30
M05792	M05400	8
M05792	M05368	30
M05792	M76122	2
M05792	M05360	107
M05792	M05364	2
M05792	M13244	1
M05792	M66572	1
M05792	M15814	2
M05792	M05380	96
M05792	M76306	11
M05792	M25430	5
M05792	M17662	1
M05792	M73483	1
M05792	M52378	1
M05792	M73319	5
M05792	M68051	3
M05792	M17541	1
M05792	M20228	1
M05792	M05318	22
M05792	M20550	7
M05792	M20001	14
M05792	M05038	13
M05792	M05036	16
M05792	M44847	1
M05792	M05034	2
M05792	M05030	2
M05792	M25178	2
M05792	M08832	2
M05792	M19548	14
M05792	M25645	1
M05792	M47245	1
M05792	M25175	9
M05792	M52573	32
M05792	M68655	4
M05792	M73168	1
M05792	M08573	3
M05792	M08421	1
M05792	M25488	2
M05792	M15686	1
M05792	M05631	45
M05792	M66400	10
M05792	M05145	1
M05792	M20310	1
M05792	M05148	1
M05792	M25286	10
M05792	M17088	14
M05792	M18247	1
M05792	M20178	1
M05792	M19760	2
M05792	M70221	1
M05792	M25899	1
M05792	M52885	6
M05792	M23464	1
M05792	M23466	2
M05792	M44430	1
M05792	M73268	9
M05792	M52019	1
M05792	M25793	2
M05792	M23660	1
M05792	M25799	1
M05792	M23500	1
M05792	M41807	3
M05792	M27160	1
M05792	M05854	4
M05792	M25599	1
M05792	M73861	2
M05792	M05858	1
M05792	M86001	2
M05792	M76606	15
M05792	M68547	26
M05792	M17442	2
M05792	M25214	2
M05792	M19001	19
M05792	M76020	3
M05792	M23001	5
M05792	M05353	7
M05792	M13836	2
M05792	M13838	2
M05792	M68092	3
M05792	M05591	1
M05792	M76113	17
M05792	M76111	39
M05792	M15293	8
M05792	M76233	29
M05792	M52207	3
M05792	M68755	2
M05792	M25769	1
M05792	M73043	1
M05792	M17614	4
M05792	M17616	6
M05792	M68615	8
M05792	M05679	25
M05792	M54520	1
M05792	M66440	2
M05792	M68001	30
M05792	M54660	1
M05792	M86219	1
M05792	M70670	1
M05792	M19212	1
M05792	M15572	12
M05792	M52110	2
M05792	M44279	2
M05792	M88001	7
M05792	M52838	9
M05792	M05079	11
M05792	M68770	1
M05792	M52520	1
M05792	M52835	5
M05792	M63548	5
M05792	M41615	10
M05792	M68780	1
M05792	M25317	1
M05792	M54099	3
M05792	M25312	17
M05792	M17486	8
M05792	M20621	1
M05792	M76892	78
M05792	M76890	31
M05792	M76895	30
M05792	M13433	3
M05792	M41020	1
M05792	M68464	1
M05792	M41026	1
M05792	M73555	1
M05792	M17873	21
M05792	M17877	1
M05792	M13001	18
M05792	M41349	1
M05792	M27050	1
M05792	M19532	1
M05792	M70001	2
M05792	M05789	8
M05792	M25260	1
M05792	M68820	2
M05792	M05411	2
M05792	M17433	1
M05792	M44650	5
M05792	M19137	1
M05792	M25269	3
M05792	M63690	7
M05792	M19130	7
M05792	M15806	1
M05792	M54518	8
M05792	M63001	37
M05792	M47189	5
M05792	M47001	14
M05792	M05237	3
M05792	M08001	11
M05792	M50590	1
M05792	M05002	1
M05792	M52240	6
M05792	M25402	1
[truncated: 436,484 more rows]
