# Supplementary material for: Evidence That Calls-Based and Mobility Networks Are Isomorphic
Source: PLoS One. 2015 Dec 29;10(12):e0145091. doi: 10.1371/journal.pone.0145091 (PMC4695092; doi:10.1371/journal.pone.0145091)
Supplement: S3 File — The minimal dataset necessary for the replication of the main results included in the paper. The zip file contains data and code used in the experiments. A readme file provides instructions. (ZIP) [file pone.0145091.s003.zip › statistical_test/multiple_test_network_generation.py]

import sys

def holm_bonferroni():
   i = 0
   threshold = 0
   while True:
      test_value = p / (len(ps) - i)
      if ps[i] > test_value:
         threshold = ps[i]
         break
      i += 1
   with open("%s_holm" % sys.argv[1], 'w') as f:
      f.write("Src\tTrg\tLinkCount\n")
      for edge in edges:
         if edges[edge] < threshold:
            f.write("%s\n" % ('\t'.join(edge)))

def sidak():
   i = 0
   threshold = 0
   while True:
      test_value = 1.0 - ((1.0 - p) ** (1.0 / (len(ps) - i)))
      if ps[i] > test_value:
         threshold = ps[i]
         break
      i += 1
   with open("%s_sidak" % sys.argv[1], 'w') as f:
      f.write("Src\tTrg\tLinkCount\n")
      for edge in edges:
         if edges[edge] < threshold:
            f.write("%s\n" % ('\t'.join(edge)))

def hochberg():
   threshold = 0.0
   for i in range(len(ps)):
      test_value = p / (len(ps) - i)
      if ps[i] <= test_value:
         threshold = ps[i]
   with open("%s_hochberg" % sys.argv[1], 'w') as f:
      f.write("Src\tTrg\tLinkCount\n")
      for edge in edges:
         if edges[edge] < threshold:
            f.write("%s\n" % ('\t'.join(edge)))

p = float(sys.argv[2])

ps = []
edges = {}
with open(sys.argv[1], 'r') as f:
   header = True
   for line in f:
      if header:
         header = False
         continue
      fields = line.strip().split('\t')
      edges[(fields[0], fields[1], fields[2])] = float(fields[3])
      ps.append(float(fields[3]))

ps = sorted(ps)

holm_bonferroni()
sidak()
hochberg()
