# Supplementary material for: Evidence That Calls-Based and Mobility Networks Are Isomorphic
Source: PLoS One. 2015 Dec 29;10(12):e0145091. doi: 10.1371/journal.pone.0145091 (PMC4695092; doi:10.1371/journal.pone.0145091)
Supplement: S3 File — The minimal dataset necessary for the replication of the main results included in the paper. The zip file contains data and code used in the experiments. A readme file provides instructions. (ZIP) [file pone.0145091.s003.zip › statistical_test/orig-robust_cluster_agreement.py]

import sys
import numpy as np
from sklearn import metrics
from collections import defaultdict

for nettype in ("social", "mobility"):
   cities = set()
   city_netclusters = defaultdict(lambda : defaultdict(str))
   for label in ("original", "hochberg", "holm", "sidak"):
      with open("dep_%s_%s_clusters" % (nettype, label), 'r') as f:
         header = True
         for line in f:
            if header:
               header = False
               continue
            fields = line.strip().split('\t')
            cities.add(fields[0])
            city_netclusters[label][fields[0]] = fields[1]
   cities = sorted(list(cities))
   original_cluster_vector = np.array([city_netclusters["original"][city] for city in cities])
   for label in ("hochberg", "holm", "sidak"):
      robust_cluster_vector = np.array([city_netclusters[label][city] for city in cities])
      print "%s original vs %s NMI: %1.2f" % (nettype, label, metrics.normalized_mutual_info_score(original_cluster_vector, robust_cluster_vector))
