# Supplementary material for: Evidence That Calls-Based and Mobility Networks Are Isomorphic
Source: PLoS One. 2015 Dec 29;10(12):e0145091. doi: 10.1371/journal.pone.0145091 (PMC4695092; doi:10.1371/journal.pone.0145091)
Supplement: S3 File — The minimal dataset necessary for the replication of the main results included in the paper. The zip file contains data and code used in the experiments. A readme file provides instructions. (ZIP) [file pone.0145091.s003.zip › statistical_test/run_analysis.sh]

echo "Building networks...";
python maximum_spanning_tree.py city_city_nedges_social max;
python maximum_spanning_tree.py city_city_nedges_mobility max;
python backbone.py city_city_nedges_social.nst y print 1 > city_city_nedges_social_nst_full;
python backbone.py city_city_nedges_mobility.nst y print 1 > city_city_nedges_mobility_nst_full;
python multiple_test_network_generation.py city_city_nedges_social_nst_full 0.01;
python multiple_test_network_generation.py city_city_nedges_mobility_nst_full 0.01;
cat city_city_nedges_social_nst_full_hochberg city_city_nedges_social.mst > city_city_nedges_social_hochberg;
cat city_city_nedges_social_nst_full_holm city_city_nedges_social.mst > city_city_nedges_social_holm;
cat city_city_nedges_social_nst_full_sidak city_city_nedges_social.mst > city_city_nedges_social_sidak;
cat city_city_nedges_mobility_nst_full_hochberg city_city_nedges_mobility.mst > city_city_nedges_mobility_hochberg;
cat city_city_nedges_mobility_nst_full_holm city_city_nedges_mobility.mst > city_city_nedges_mobility_holm;
cat city_city_nedges_mobility_nst_full_sidak city_city_nedges_mobility.mst > city_city_nedges_mobility_sidak;
python backbone.py city_city_nedges_social.nst y print 0.01 | cat - city_city_nedges_social.mst | awk '{if(NF==4){print $1"\t"$2"\t"$3}else{print}}' > city_city_nedges_social_original;
python backbone.py city_city_nedges_mobility.nst y print 0.01 | cat - city_city_nedges_mobility.mst | awk '{if(NF==4){print $1"\t"$2"\t"$3}else{print}}' > city_city_nedges_mobility_original;
echo "Calculating clusters...";
./run_clusters.sh social_original;
./run_clusters.sh social_hochberg;
./run_clusters.sh social_holm;
./run_clusters.sh social_sidak;
./run_clusters.sh mobility_original;
./run_clusters.sh mobility_hochberg;
./run_clusters.sh mobility_holm;
./run_clusters.sh mobility_sidak;
echo "Verifying clustering robustness...";
python orig-robust_cluster_agreement.py;
